# Supplementary material for: [5-Hydroxy-3-phenyl-1-(pyridin-2-yl)pyrazol-5-olato]diphenylboron
Source: Acta Crystallogr Sect E Struct Rep Online. 2011 Mar 26;67(Pt 4):o979. doi: 10.1107/S1600536811010634 (PMC3099986; doi:10.1107/S1600536811010634)
Supplement: Supplementary file 1 [file e-67-0o979-sup1.cif]

##############################################################################
###                                                                        ###
###        Electronic paper (Acta Crystallographica Section E)             ###
###                                                                        ###
##############################################################################
#                                                                            #
# This CIF contains the data in a paper accepted for publication in Acta     #
# Crystallographica Section E. It conforms to the requirements of Notes      #
# for Authors for Section E, and has been peer reviewed under the auspices   #
# of the IUCr Commission on Journals.                                        #
#                                                                            #
# Full details of the Crystallographic Information File format               #
# are given in the paper "The Crystallographic Information File (CIF):       #
# a New Standard Archive File for Crystallography" by S. R. Hall, F. H.      #
# Allen and I. D. Brown [Acta Cryst. (1991), A47, 655-685].                  #
#                                                                            #
# The current version of the core CIF dictionary is obtainable from          #
# ftp://ftp.iucr.org/pub/cif_core.dic. The current version number is 2.4.    #
#                                                                            #
# Software is freely available for graphical display of the structure(s) in  #
# this CIF.  For information consult the CIF home page http://www.iucr.org/  #
# cif/home.html                                                              #
#                                                                            #
# This file may be used for bona fide research purposes within the           #
# scientific community so long as proper attribution is given to the journal # 
# article from which it was obtained.                                        #
#                                                                            #
##############################################################################
                                             
data_global
_audit_creation_method     'from SHELXTL with WordPad'
_journal_date_recd_electronic     2011-02-26
_journal_date_accepted     2011-03-22
_journal_name_full     'Acta Crystallographica, Section E'
_journal_year     2011
_journal_volume     67
_journal_issue      4
_journal_page_first     o979
_journal_page_last     o979
_journal_paper_category     QO
_journal_coeditor_code     PK2309
_publ_contact_author_name     'Chong-Hyeak Kim'
_publ_contact_author_address
;
Center for Chemical Analysis,
Korea Research Institute of Chemical Technology,
P.O. Box 107, Yuseong,
Daejeon 305-600,
Korea
;
_publ_contact_author_email     chkim@krict.re.kr
_publ_contact_author_fax     '82 42 860 7794'
_publ_contact_author_phone     '82 42 860 7721'
_publ_section_title
;
[5-Hydroxy-3-phenyl-1-(pyridin-2-yl)pyrazol-5-olato]diphenylboron
;
loop_
    _publ_author_name
    _publ_author_footnote
    _publ_author_address
    'Lee, Kee-In' ?
;
Green Chemistry Division,
Korea Research Institute of Chemical Technology,
PO Box 107, Yuseong,
Daejeon 305-600
Republic of Korea
;
    'Bin, Hye-Rin' ?
;
Green Chemistry Division,
Korea Research Institute of Chemical Technology,
PO Box 107, Yuseong,
Daejeon 305-600
Republic of Korea
;
    'Lee, Do-Min' ?
;
Green Chemistry Division,
Korea Research Institute of Chemical Technology,
PO Box 107, Yuseong,
Daejeon 305-600
Republic of Korea
;
    'Kim, Chong-Hyeak' ?
;
Center for Chemical Analysis,
Korea Research Institute of Chemical Technology,
PO Box 107, Yuseong,
Daejeon 305-600
Republic of Korea
;
data_I
_chemical_name_systematic
;
[5-Hydroxy-3-phenyl-1-(pyridin-2-yl)pyrazol-5-olato]diphenylboron
;
_chemical_name_common     ?
_chemical_formula_moiety     'C26 H20 B N3 O'
_chemical_formula_sum     'C26 H20 B N3 O'
_chemical_formula_iupac     'C26 H20 B N3 O'
_chemical_formula_weight     401.26
_chemical_melting_point     ?
_symmetry_cell_setting     triclinic
_symmetry_space_group_name_H-M     'P -1'
_symmetry_space_group_name_Hall     '-P 1'
loop_
    _symmetry_equiv_pos_as_xyz
    'x, y, z'
    '-x, -y, -z'
_cell_length_a     9.73090(10)
_cell_length_b     9.88300(10)
_cell_length_c     11.21620(10)
_cell_angle_alpha     78.9660(10)
_cell_angle_beta     81.7950(10)
_cell_angle_gamma     79.9930(10)
_cell_volume     1035.91(2)
_cell_formula_units_Z     2
_cell_measurement_reflns_used     8036
_cell_measurement_theta_min     2.57
_cell_measurement_theta_max     27.77
_cell_measurement_temperature     296(2)
_exptl_crystal_description     block
_exptl_crystal_colour     pale-yellow
_exptl_crystal_size_max     0.44
_exptl_crystal_size_mid     0.31
_exptl_crystal_size_min     0.23
_exptl_crystal_density_diffrn     1.286
_exptl_crystal_density_meas     ?
_exptl_crystal_density_method     'not measured'
_exptl_crystal_F_000     420
_exptl_absorpt_coefficient_mu     0.079
_exptl_absorpt_correction_type     none
_exptl_absorpt_process_details     ?
_exptl_absorpt_correction_T_min     ?
_exptl_absorpt_correction_T_max     ?
_exptl_special_details
;
;
_diffrn_ambient_temperature     296(2)
_diffrn_radiation_type     MoK\a
_diffrn_radiation_wavelength     0.71073
_diffrn_radiation_source     'fine-focus sealed tube'
_diffrn_radiation_monochromator     graphite
_diffrn_measurement_device_type     'Bruker APEXII CCD'
_diffrn_measurement_method     '\f and \w'
_diffrn_detector_area_resol_mean     ?
_diffrn_reflns_number     19866
_diffrn_reflns_av_R_equivalents     0.0191
_diffrn_reflns_av_sigmaI/netI     0.0177
_diffrn_reflns_theta_min     1.86
_diffrn_reflns_theta_max     28.23
_diffrn_reflns_theta_full     28.23
_diffrn_measured_fraction_theta_max     0.990
_diffrn_measured_fraction_theta_full     0.990
_diffrn_reflns_limit_h_min     -12
_diffrn_reflns_limit_h_max     12
_diffrn_reflns_limit_k_min     -13
_diffrn_reflns_limit_k_max     13
_diffrn_reflns_limit_l_min     -14
_diffrn_reflns_limit_l_max     14
_diffrn_standards_number     0
_diffrn_standards_interval_count     .
_diffrn_standards_interval_time     .
_diffrn_standards_decay_%     ?
_refine_special_details
;
Refinement of <i>F</i>^2^ against ALL reflections. The weighted <i>R</i>-factor
<i>wR</i> and goodness of fit <i>S</i> are based on <i>F</i>^2^, conventional
<i>R</i>-factors <i>R</i> are based on <i>F</i>, with <i>F</i> set to zero for
negative <i>F</i>^2^. The threshold expression of <i>F</i>^2^ >
\s(<i>F</i>^2^) is used only for calculating <i>R</i>-factors(gt) <i>etc</i>.
and is not relevant to the choice of reflections for refinement.
<i>R</i>-factors based on <i>F</i>^2^ are statistically about twice as large
as those based on <i>F</i>, and <i>R</i>- factors based on ALL data will be
even larger.
;
_reflns_number_total     5044
_reflns_number_gt     3923
_reflns_threshold_expression     I>2\s(I)
_refine_ls_structure_factor_coef     Fsqd
_refine_ls_matrix_type     full
_refine_ls_R_factor_all     0.0554
_refine_ls_R_factor_gt     0.0406
_refine_ls_wR_factor_gt     0.0968
_refine_ls_wR_factor_ref     0.1064
_refine_ls_goodness_of_fit_ref     1.025
_refine_ls_restrained_S_all     1.025
_refine_ls_number_reflns     5044
_refine_ls_number_parameters     280
_refine_ls_number_restraints     0
_refine_ls_hydrogen_treatment     constr
_refine_ls_weighting_scheme     calc
_refine_ls_weighting_details
         'calc w=1/[\s^2^(Fo^2^)+(0.0466P)^2^+0.1687P] where P=(Fo^2^+2Fc^2^)/3'
_atom_sites_solution_hydrogens     geom
_atom_sites_solution_primary     direct
_atom_sites_solution_secondary     difmap
_refine_ls_shift/su_max     0.000
_refine_ls_shift/su_mean     0.000
_refine_diff_density_max     0.212
_refine_diff_density_min     -0.193
_refine_ls_extinction_method     none
_refine_ls_extinction_coef     ?
loop_
    _atom_type_symbol
    _atom_type_description
    _atom_type_scat_dispersion_real
    _atom_type_scat_dispersion_imag
    _atom_type_scat_source
    'C' 'C' 0.0033 0.0016
                         'International Tables Vol C Tables 4.2.6.8 and 6.1.1.4'
    'H' 'H' 0.0000 0.0000
                         'International Tables Vol C Tables 4.2.6.8 and 6.1.1.4'
    'B' 'B' 0.0013 0.0007
                         'International Tables Vol C Tables 4.2.6.8 and 6.1.1.4'
    'N' 'N' 0.0061 0.0033
                         'International Tables Vol C Tables 4.2.6.8 and 6.1.1.4'
    'O' 'O' 0.0106 0.0060
                         'International Tables Vol C Tables 4.2.6.8 and 6.1.1.4'
_computing_data_collection     'APEX2 (Bruker, 2009)'
_computing_cell_refinement     'SAINT (Bruker, 2009)'
_computing_data_reduction     'SAINT (Bruker, 2009)'
_computing_structure_solution     'SHELXS97 (Sheldrick, 2008)'
_computing_structure_refinement     'SHELXL97 (Sheldrick, 2008)'
_computing_molecular_graphics     'XP in SHELXTL (Sheldrick, 2008)'
_computing_publication_material     'SHELXL97 (Sheldrick, 2008)'
loop_
    _atom_site_type_symbol
    _atom_site_label
    _atom_site_fract_x
    _atom_site_fract_y
    _atom_site_fract_z
    _atom_site_U_iso_or_equiv
    _atom_site_adp_type
    _atom_site_calc_flag
    _atom_site_refinement_flags
    _atom_site_occupancy
    _atom_site_disorder_assembly
    _atom_site_disorder_group
    N N1 0.34223(10) 0.62671(9) 0.41391(8) 0.0395(2) Uani d . 1 . .
    N N2 0.33209(10) 0.73403(10) 0.47857(9) 0.0425(2) Uani d . 1 . .
    C C3 0.20130(12) 0.74313(12) 0.53352(10) 0.0409(2) Uani d . 1 . .
    C C4 0.12724(12) 0.64242(12) 0.50700(10) 0.0430(3) Uani d . 1 . .
    H H4A 0.0351 0.6293 0.5354 0.052 Uiso calc R 1 . .
    C C5 0.22001(11) 0.56935(11) 0.43117(9) 0.0386(2) Uani d . 1 . .
    C C6 0.46530(11) 0.58301(11) 0.34599(9) 0.0367(2) Uani d . 1 . .
    N N7 0.45672(9) 0.49060(9) 0.27425(8) 0.0384(2) Uani d . 1 . .
    C C8 0.57501(13) 0.44224(13) 0.20644(11) 0.0468(3) Uani d . 1 . .
    H H8A 0.5706 0.3766 0.1583 0.056 Uiso calc R 1 . .
    C C9 0.70060(13) 0.48605(13) 0.20602(12) 0.0510(3) Uani d . 1 . .
    H H9A 0.7800 0.4516 0.1578 0.061 Uiso calc R 1 . .
    C C10 0.70778(13) 0.58275(13) 0.27872(12) 0.0495(3) Uani d . 1 . .
    H H10A 0.7922 0.6145 0.2790 0.059 Uiso calc R 1 . .
    C C11 0.59005(12) 0.63144(12) 0.35022(11) 0.0443(3) Uani d . 1 . .
    H H11A 0.5936 0.6953 0.4003 0.053 Uiso calc R 1 . .
    C C12 0.15138(13) 0.85394(12) 0.60693(10) 0.0443(3) Uani d . 1 . .
    C C13 0.24704(15) 0.92376(14) 0.64202(13) 0.0583(3) Uani d . 1 . .
    H H13A 0.3428 0.8949 0.6246 0.070 Uiso calc R 1 . .
    C C14 0.20174(19) 1.03558(16) 0.70253(14) 0.0709(4) Uani d . 1 . .
    H H14A 0.2668 1.0816 0.7255 0.085 Uiso calc R 1 . .
    C C15 0.05972(19) 1.07890(16) 0.72888(14) 0.0706(4) Uani d . 1 . .
    H H15A 0.0288 1.1555 0.7678 0.085 Uiso calc R 1 . .
    C C16 -0.03519(17) 1.00873(17) 0.69750(13) 0.0681(4) Uani d . 1 . .
    H H16A -0.1308 1.0368 0.7168 0.082 Uiso calc R 1 . .
    C C17 0.00942(14) 0.89644(15) 0.63743(12) 0.0568(3) Uani d . 1 . .
    H H17A -0.0563 0.8490 0.6173 0.068 Uiso calc R 1 . .
    O O18 0.21775(8) 0.45786(8) 0.38208(7) 0.0434(2) Uani d . 1 . .
    B B19 0.30310(14) 0.45262(13) 0.25937(12) 0.0403(3) Uani d . 1 . .
    C C20 0.23337(12) 0.57188(12) 0.15691(10) 0.0415(2) Uani d . 1 . .
    C C21 0.29568(15) 0.68316(13) 0.08918(11) 0.0519(3) Uani d . 1 . .
    H H21A 0.3863 0.6910 0.1015 0.062 Uiso calc R 1 . .
    C C22 0.22721(18) 0.78278(15) 0.00390(13) 0.0644(4) Uani d . 1 . .
    H H22A 0.2717 0.8562 -0.0395 0.077 Uiso calc R 1 . .
    C C23 0.09335(17) 0.77314(15) -0.01651(13) 0.0641(4) Uani d . 1 . .
    H H23A 0.0470 0.8398 -0.0736 0.077 Uiso calc R 1 . .
    C C24 0.02870(15) 0.66393(16) 0.04825(13) 0.0595(3) Uani d . 1 . .
    H H24A -0.0614 0.6563 0.0345 0.071 Uiso calc R 1 . .
    C C25 0.09721(13) 0.56573(14) 0.13358(12) 0.0512(3) Uani d . 1 . .
    H H25A 0.0515 0.4931 0.1770 0.061 Uiso calc R 1 . .
    C C26 0.32831(12) 0.29614(12) 0.23273(11) 0.0443(3) Uani d . 1 . .
    C C27 0.33295(15) 0.26571(15) 0.11599(13) 0.0581(3) Uani d . 1 . .
    H H27A 0.3125 0.3381 0.0517 0.070 Uiso calc R 1 . .
    C C28 0.36740(19) 0.12997(17) 0.09288(17) 0.0760(5) Uani d . 1 . .
    H H28A 0.3698 0.1124 0.0140 0.091 Uiso calc R 1 . .
    C C29 0.39796(18) 0.02182(16) 0.18673(19) 0.0793(5) Uani d . 1 . .
    H H29A 0.4220 -0.0690 0.1713 0.095 Uiso calc R 1 . .
    C C30 0.39304(18) 0.04790(15) 0.30304(17) 0.0729(4) Uani d . 1 . .
    H H30A 0.4132 -0.0253 0.3668 0.087 Uiso calc R 1 . .
    C C31 0.35801(15) 0.18321(13) 0.32561(14) 0.0574(3) Uani d . 1 . .
    H H31A 0.3542 0.1993 0.4051 0.069 Uiso calc R 1 . .
loop_
    _atom_site_aniso_label
    _atom_site_aniso_U_11
    _atom_site_aniso_U_22
    _atom_site_aniso_U_33
    _atom_site_aniso_U_12
    _atom_site_aniso_U_13
    _atom_site_aniso_U_23
    N1 0.0393(5) 0.0417(5) 0.0400(5) -0.0107(4) 0.0002(4) -0.0123(4)
    N2 0.0449(5) 0.0423(5) 0.0429(5) -0.0092(4) -0.0006(4) -0.0145(4)
    C3 0.0414(6) 0.0433(6) 0.0367(5) -0.0053(5) -0.0029(4) -0.0059(5)
    C4 0.0390(6) 0.0503(6) 0.0400(6) -0.0101(5) -0.0007(4) -0.0082(5)
    C5 0.0409(6) 0.0411(6) 0.0348(5) -0.0114(4) -0.0039(4) -0.0046(4)
    C6 0.0394(6) 0.0363(5) 0.0334(5) -0.0067(4) -0.0031(4) -0.0037(4)
    N7 0.0410(5) 0.0390(5) 0.0358(5) -0.0082(4) -0.0018(4) -0.0078(4)
    C8 0.0480(7) 0.0477(6) 0.0452(6) -0.0070(5) 0.0017(5) -0.0148(5)
    C9 0.0429(6) 0.0553(7) 0.0527(7) -0.0059(5) 0.0055(5) -0.0132(6)
    C10 0.0397(6) 0.0542(7) 0.0548(7) -0.0129(5) -0.0015(5) -0.0075(6)
    C11 0.0433(6) 0.0468(6) 0.0452(6) -0.0119(5) -0.0033(5) -0.0102(5)
    C12 0.0490(6) 0.0443(6) 0.0377(6) -0.0037(5) -0.0008(5) -0.0083(5)
    C13 0.0558(8) 0.0589(8) 0.0641(8) -0.0105(6) 0.0038(6) -0.0259(7)
    C14 0.0851(11) 0.0630(9) 0.0709(10) -0.0198(8) 0.0069(8) -0.0306(8)
    C15 0.0924(12) 0.0559(8) 0.0577(8) 0.0035(8) 0.0082(8) -0.0211(7)
    C16 0.0624(9) 0.0760(10) 0.0573(8) 0.0126(8) 0.0042(7) -0.0194(7)
    C17 0.0503(7) 0.0692(9) 0.0492(7) -0.0017(6) -0.0006(6) -0.0165(6)
    O18 0.0475(5) 0.0454(4) 0.0407(4) -0.0170(3) 0.0010(3) -0.0111(3)
    B19 0.0418(7) 0.0426(7) 0.0391(6) -0.0122(5) -0.0031(5) -0.0094(5)
    C20 0.0468(6) 0.0417(6) 0.0384(6) -0.0071(5) -0.0029(5) -0.0137(5)
    C21 0.0604(8) 0.0500(7) 0.0481(7) -0.0154(6) -0.0102(6) -0.0058(5)
    C22 0.0899(11) 0.0516(8) 0.0517(8) -0.0157(7) -0.0138(7) 0.0003(6)
    C23 0.0821(10) 0.0590(8) 0.0488(7) 0.0073(7) -0.0205(7) -0.0096(6)
    C24 0.0532(8) 0.0710(9) 0.0558(8) 0.0020(7) -0.0143(6) -0.0191(7)
    C25 0.0484(7) 0.0551(7) 0.0515(7) -0.0087(6) -0.0056(5) -0.0118(6)
    C26 0.0432(6) 0.0429(6) 0.0500(6) -0.0119(5) -0.0035(5) -0.0120(5)
    C27 0.0684(9) 0.0546(8) 0.0551(8) -0.0127(6) -0.0027(6) -0.0192(6)
    C28 0.0874(11) 0.0704(10) 0.0808(11) -0.0198(8) 0.0051(9) -0.0426(9)
    C29 0.0809(11) 0.0464(8) 0.1152(15) -0.0155(7) 0.0041(10) -0.0313(9)
    C30 0.0781(11) 0.0430(7) 0.0974(12) -0.0147(7) -0.0125(9) -0.0047(8)
    C31 0.0664(9) 0.0458(7) 0.0626(8) -0.0147(6) -0.0107(6) -0.0073(6)
_geom_special_details
;
All e.s.d.'s (except the e.s.d. in the dihedral angle between two l.s. planes)
are estimated using the full covariance matrix. The cell e.s.d.'s are taken
into account individually in the estimation of e.s.d.'s in distances, angles
and torsion angles; correlations between e.s.d.'s in cell parameters are only
used when they are defined by crystal symmetry. An approximate (isotropic)
treatment of cell e.s.d.'s is used for estimating e.s.d.'s involving l.s.
planes.
;
loop_
    _geom_bond_atom_site_label_1
    _geom_bond_atom_site_label_2
    _geom_bond_site_symmetry_2
    _geom_bond_distance
    _geom_bond_publ_flag
    N1 C6 . 1.3736(14) ?
    N1 N2 . 1.3778(12) ?
    N1 C5 . 1.3784(14) ?
    N2 C3 . 1.3286(14) ?
    C3 C4 . 1.4221(16) ?
    C3 C12 . 1.4695(16) ?
    C4 C5 . 1.3599(16) ?
    C4 H4A . 0.9300 ?
    C5 O18 . 1.3273(13) ?
    C6 N7 . 1.3474(13) ?
    C6 C11 . 1.3900(15) ?
    N7 C8 . 1.3528(14) ?
    N7 B19 . 1.6412(15) ?
    C8 C9 . 1.3647(17) ?
    C8 H8A . 0.9300 ?
    C9 C10 . 1.3860(17) ?
    C9 H9A . 0.9300 ?
    C10 C11 . 1.3715(16) ?
    C10 H10A . 0.9300 ?
    C11 H11A . 0.9300 ?
    C12 C17 . 1.3857(18) ?
    C12 C13 . 1.3890(18) ?
    C13 C14 . 1.3815(19) ?
    C13 H13A . 0.9300 ?
    C14 C15 . 1.381(2) ?
    C14 H14A . 0.9300 ?
    C15 C16 . 1.366(2) ?
    C15 H15A . 0.9300 ?
    C16 C17 . 1.382(2) ?
    C16 H16A . 0.9300 ?
    C17 H17A . 0.9300 ?
    O18 B19 . 1.5077(15) ?
    B19 C26 . 1.6016(17) ?
    B19 C20 . 1.6113(17) ?
    C20 C21 . 1.3910(17) ?
    C20 C25 . 1.4003(17) ?
    C21 C22 . 1.3862(19) ?
    C21 H21A . 0.9300 ?
    C22 C23 . 1.377(2) ?
    C22 H22A . 0.9300 ?
    C23 C24 . 1.376(2) ?
    C23 H23A . 0.9300 ?
    C24 C25 . 1.3799(19) ?
    C24 H24A . 0.9300 ?
    C25 H25A . 0.9300 ?
    C26 C27 . 1.3915(17) ?
    C26 C31 . 1.3940(18) ?
    C27 C28 . 1.3897(19) ?
    C27 H27A . 0.9300 ?
    C28 C29 . 1.374(3) ?
    C28 H28A . 0.9300 ?
    C29 C30 . 1.370(2) ?
    C29 H29A . 0.9300 ?
    C30 C31 . 1.3838(19) ?
    C30 H30A . 0.9300 ?
    C31 H31A . 0.9300 ?
loop_
    _geom_angle_atom_site_label_1
    _geom_angle_atom_site_label_2
    _geom_angle_atom_site_label_3
    _geom_angle_site_symmetry_1
    _geom_angle_site_symmetry_3
    _geom_angle
    _geom_angle_publ_flag
    C6 N1 N2 . . 121.20(9) ?
    C6 N1 C5 . . 126.52(9) ?
    N2 N1 C5 . . 112.22(9) ?
    C3 N2 N1 . . 103.56(9) ?
    N2 C3 C4 . . 112.44(10) ?
    N2 C3 C12 . . 118.30(10) ?
    C4 C3 C12 . . 129.22(11) ?
    C5 C4 C3 . . 105.22(10) ?
    C5 C4 H4A . . 127.4 ?
    C3 C4 H4A . . 127.4 ?
    O18 C5 C4 . . 134.33(10) ?
    O18 C5 N1 . . 118.96(9) ?
    C4 C5 N1 . . 106.55(9) ?
    N7 C6 N1 . . 115.43(9) ?
    N7 C6 C11 . . 122.21(10) ?
    N1 C6 C11 . . 122.36(10) ?
    C6 N7 C8 . . 118.15(10) ?
    C6 N7 B19 . . 119.99(9) ?
    C8 N7 B19 . . 121.51(9) ?
    N7 C8 C9 . . 122.52(11) ?
    N7 C8 H8A . . 118.7 ?
    C9 C8 H8A . . 118.7 ?
    C8 C9 C10 . . 118.84(11) ?
    C8 C9 H9A . . 120.6 ?
    C10 C9 H9A . . 120.6 ?
    C11 C10 C9 . . 119.84(11) ?
    C11 C10 H10A . . 120.1 ?
    C9 C10 H10A . . 120.1 ?
    C10 C11 C6 . . 118.42(11) ?
    C10 C11 H11A . . 120.8 ?
    C6 C11 H11A . . 120.8 ?
    C17 C12 C13 . . 118.37(12) ?
    C17 C12 C3 . . 121.57(11) ?
    C13 C12 C3 . . 119.98(11) ?
    C14 C13 C12 . . 120.83(14) ?
    C14 C13 H13A . . 119.6 ?
    C12 C13 H13A . . 119.6 ?
    C15 C14 C13 . . 119.88(15) ?
    C15 C14 H14A . . 120.1 ?
    C13 C14 H14A . . 120.1 ?
    C16 C15 C14 . . 119.73(14) ?
    C16 C15 H15A . . 120.1 ?
    C14 C15 H15A . . 120.1 ?
    C15 C16 C17 . . 120.67(14) ?
    C15 C16 H16A . . 119.7 ?
    C17 C16 H16A . . 119.7 ?
    C16 C17 C12 . . 120.47(14) ?
    C16 C17 H17A . . 119.8 ?
    C12 C17 H17A . . 119.8 ?
    C5 O18 B19 . . 115.85(8) ?
    O18 B19 C26 . . 109.26(9) ?
    O18 B19 C20 . . 110.01(9) ?
    C26 B19 C20 . . 116.51(9) ?
    O18 B19 N7 . . 105.44(8) ?
    C26 B19 N7 . . 107.22(9) ?
    C20 B19 N7 . . 107.79(9) ?
    C21 C20 C25 . . 116.08(11) ?
    C21 C20 B19 . . 125.87(11) ?
    C25 C20 B19 . . 118.05(10) ?
    C22 C21 C20 . . 122.18(13) ?
    C22 C21 H21A . . 118.9 ?
    C20 C21 H21A . . 118.9 ?
    C23 C22 C21 . . 120.03(14) ?
    C23 C22 H22A . . 120.0 ?
    C21 C22 H22A . . 120.0 ?
    C24 C23 C22 . . 119.41(13) ?
    C24 C23 H23A . . 120.3 ?
    C22 C23 H23A . . 120.3 ?
    C23 C24 C25 . . 120.19(13) ?
    C23 C24 H24A . . 119.9 ?
    C25 C24 H24A . . 119.9 ?
    C24 C25 C20 . . 122.10(13) ?
    C24 C25 H25A . . 118.9 ?
    C20 C25 H25A . . 118.9 ?
    C27 C26 C31 . . 116.55(12) ?
    C27 C26 B19 . . 122.56(11) ?
    C31 C26 B19 . . 120.71(11) ?
    C28 C27 C26 . . 121.72(14) ?
    C28 C27 H27A . . 119.1 ?
    C26 C27 H27A . . 119.1 ?
    C29 C28 C27 . . 119.89(15) ?
    C29 C28 H28A . . 120.1 ?
    C27 C28 H28A . . 120.1 ?
    C30 C29 C28 . . 119.93(14) ?
    C30 C29 H29A . . 120.0 ?
    C28 C29 H29A . . 120.0 ?
    C29 C30 C31 . . 119.93(15) ?
    C29 C30 H30A . . 120.0 ?
    C31 C30 H30A . . 120.0 ?
    C30 C31 C26 . . 121.98(14) ?
    C30 C31 H31A . . 119.0 ?
    C26 C31 H31A . . 119.0 ?
loop_
    _geom_torsion_atom_site_label_1
    _geom_torsion_atom_site_label_2
    _geom_torsion_atom_site_label_3
    _geom_torsion_atom_site_label_4
    _geom_torsion_site_symmetry_1
    _geom_torsion_site_symmetry_2
    _geom_torsion_site_symmetry_3
    _geom_torsion_site_symmetry_4
    _geom_torsion
    _geom_torsion_publ_flag
    C6 N1 N2 C3 . . . . -178.54(9) ?
    C5 N1 N2 C3 . . . . -1.17(12) ?
    N1 N2 C3 C4 . . . . 0.83(12) ?
    N1 N2 C3 C12 . . . . -176.99(9) ?
    N2 C3 C4 C5 . . . . -0.21(13) ?
    C12 C3 C4 C5 . . . . 177.31(11) ?
    C3 C4 C5 O18 . . . . 174.52(12) ?
    C3 C4 C5 N1 . . . . -0.52(12) ?
    C6 N1 C5 O18 . . . . 2.33(16) ?
    N2 N1 C5 O18 . . . . -174.86(9) ?
    C6 N1 C5 C4 . . . . 178.28(10) ?
    N2 N1 C5 C4 . . . . 1.08(12) ?
    N2 N1 C6 N7 . . . . -171.46(9) ?
    C5 N1 C6 N7 . . . . 11.57(16) ?
    N2 N1 C6 C11 . . . . 8.11(16) ?
    C5 N1 C6 C11 . . . . -168.85(11) ?
    N1 C6 N7 C8 . . . . -179.10(9) ?
    C11 C6 N7 C8 . . . . 1.32(16) ?
    N1 C6 N7 B19 . . . . 7.52(14) ?
    C11 C6 N7 B19 . . . . -172.06(10) ?
    C6 N7 C8 C9 . . . . -1.63(17) ?
    B19 N7 C8 C9 . . . . 171.64(11) ?
    N7 C8 C9 C10 . . . . 0.66(19) ?
    C8 C9 C10 C11 . . . . 0.64(19) ?
    C9 C10 C11 C6 . . . . -0.92(18) ?
    N7 C6 C11 C10 . . . . -0.07(17) ?
    N1 C6 C11 C10 . . . . -179.62(10) ?
    N2 C3 C12 C17 . . . . 161.16(11) ?
    C4 C3 C12 C17 . . . . -16.24(19) ?
    N2 C3 C12 C13 . . . . -15.47(17) ?
    C4 C3 C12 C13 . . . . 167.14(12) ?
    C17 C12 C13 C14 . . . . -2.0(2) ?
    C3 C12 C13 C14 . . . . 174.76(13) ?
    C12 C13 C14 C15 . . . . 0.1(2) ?
    C13 C14 C15 C16 . . . . 1.6(2) ?
    C14 C15 C16 C17 . . . . -1.3(2) ?
    C15 C16 C17 C12 . . . . -0.6(2) ?
    C13 C12 C17 C16 . . . . 2.2(2) ?
    C3 C12 C17 C16 . . . . -174.44(12) ?
    C4 C5 O18 B19 . . . . 149.85(13) ?
    N1 C5 O18 B19 . . . . -35.58(14) ?
    C5 O18 B19 C26 . . . . 162.66(9) ?
    C5 O18 B19 C20 . . . . -68.27(12) ?
    C5 O18 B19 N7 . . . . 47.71(12) ?
    C6 N7 B19 O18 . . . . -34.70(13) ?
    C8 N7 B19 O18 . . . . 152.14(10) ?
    C6 N7 B19 C26 . . . . -151.05(9) ?
    C8 N7 B19 C26 . . . . 35.80(13) ?
    C6 N7 B19 C20 . . . . 82.77(11) ?
    C8 N7 B19 C20 . . . . -90.38(12) ?
    O18 B19 C20 C21 . . . . 117.35(12) ?
    C26 B19 C20 C21 . . . . -117.62(13) ?
    N7 B19 C20 C21 . . . . 2.88(15) ?
    O18 B19 C20 C25 . . . . -61.86(13) ?
    C26 B19 C20 C25 . . . . 63.16(14) ?
    N7 B19 C20 C25 . . . . -176.34(9) ?
    C25 C20 C21 C22 . . . . 0.30(18) ?
    B19 C20 C21 C22 . . . . -178.92(12) ?
    C20 C21 C22 C23 . . . . -0.3(2) ?
    C21 C22 C23 C24 . . . . -0.1(2) ?
    C22 C23 C24 C25 . . . . 0.5(2) ?
    C23 C24 C25 C20 . . . . -0.6(2) ?
    C21 C20 C25 C24 . . . . 0.15(18) ?
    B19 C20 C25 C24 . . . . 179.44(11) ?
    O18 B19 C26 C27 . . . . 145.00(12) ?
    C20 B19 C26 C27 . . . . 19.60(17) ?
    N7 B19 C26 C27 . . . . -101.21(13) ?
    O18 B19 C26 C31 . . . . -40.18(15) ?
    C20 B19 C26 C31 . . . . -165.58(11) ?
    N7 B19 C26 C31 . . . . 73.61(13) ?
    C31 C26 C27 C28 . . . . -0.9(2) ?
    B19 C26 C27 C28 . . . . 174.12(13) ?
    C26 C27 C28 C29 . . . . 0.0(2) ?
    C27 C28 C29 C30 . . . . 0.6(3) ?
    C28 C29 C30 C31 . . . . -0.3(3) ?
    C29 C30 C31 C26 . . . . -0.6(2) ?
    C27 C26 C31 C30 . . . . 1.2(2) ?
    B19 C26 C31 C30 . . . . -173.89(13) ?
