# Supplementary material for: [5-Hydroxy-3-phenyl-1-(pyridin-2-yl)pyrazol-5-olato]diphenylboron
Source: Acta Crystallogr Sect E Struct Rep Online. 2011 Mar 26;67(Pt 4):o979. doi: 10.1107/S1600536811010634 (PMC3099986; doi:10.1107/S1600536811010634)
Supplement: Supplementary file 2 [file e-67-0o979-Isup2.hkl]

# 
# h,k,l, Fc-squared, Fo-squared, sigma(Fo-squared) and status flag 
# 
data_I
_shelx_title ' 20080616a_0m in P-1' 
_shelx_refln_list_code          4 
_shelx_F_calc_maximum      165.19 
_exptl_crystal_F_000       420.00 
_reflns_d_resolution_high  0.7512 
 
loop_ 
 _symmetry_equiv_pos_as_xyz 
 'x, y, z' 
 '-x, -y, -z' 
 
_cell_length_a     9.7309 
_cell_length_b     9.8830 
_cell_length_c    11.2162 
_cell_angle_alpha  78.966 
_cell_angle_beta   81.795 
_cell_angle_gamma  79.993 
 
_shelx_F_squared_multiplier     1.000 
 
loop_ 
 _refln_index_h 
 _refln_index_k 
 _refln_index_l 
 _refln_F_squared_calc 
 _refln_F_squared_meas 
 _refln_F_squared_sigma 
 _refln_observed_status 
   1   0   0      456.69      437.87      5.49 o 
   2   0   0     2068.10     1971.15     15.49 o 
   3   0   0     2250.05     2159.12     16.79 o 
   4   0   0        1.51        2.14      0.18 o 
   5   0   0      107.01      104.69      1.28 o 
   6   0   0        1.91        2.75      0.36 o 
   7   0   0       28.88       28.97      0.96 o 
   8   0   0       32.22       35.21      1.14 o 
   9   0   0      157.18      155.58      2.92 o 
  10   0   0        5.28        3.81      0.63 o 
  11   0   0       20.70       16.35      1.14 o 
  12   0   0        5.36        4.26      1.00 o 
 -12   1   0        5.34        4.01      1.25 o 
 -11   1   0        0.70        0.14      0.75 o 
 -10   1   0       39.15       35.22      1.42 o 
  -9   1   0      168.55      167.03      3.18 o 
  -8   1   0      156.82      161.21      3.38 o 
  -7   1   0       18.35       20.62      0.96 o 
  -6   1   0       49.63       53.80      0.98 o 
  -5   1   0      134.10      151.25      4.00 o 
  -4   1   0       99.60       92.35      0.91 o 
  -3   1   0      519.84      519.77      3.38 o 
  -2   1   0      370.61      362.31      2.26 o 
  -1   1   0       25.35       22.16      0.31 o 
   0   1   0     2515.88     2318.25     14.21 o 
   1   1   0     5358.28     4754.75     58.57 o 
   2   1   0     6999.86     6549.01     65.84 o 
   3   1   0       35.31       33.88      0.53 o 
   4   1   0      583.40      606.67      4.81 o 
   5   1   0     1009.77     1011.83      8.76 o 
   6   1   0        1.59        1.06      0.13 o 
   7   1   0        1.21        1.00      0.29 o 
   8   1   0       46.64       46.49      1.24 o 
   9   1   0       48.11       46.88      1.32 o 
  10   1   0        0.07        0.13      0.53 o 
  11   1   0       10.28        6.56      0.78 o 
  12   1   0       19.82       20.55      1.75 o 
 -12   2   0        3.49        3.76      1.25 o 
 -11   2   0        0.32        0.03      0.88 o 
 -10   2   0        6.90        9.08      1.13 o 
  -9   2   0        6.86        8.19      0.89 o 
  -8   2   0       71.02       66.59      1.85 o 
  -7   2   0       32.91       33.68      0.91 o 
  -6   2   0      105.49      109.12      1.74 o 
  -5   2   0       86.57       92.54      1.05 o 
  -4   2   0      824.42      839.11      6.22 o 
  -3   2   0       34.36       31.72      0.47 o 
  -2   2   0        8.35        7.11      0.21 o 
  -1   2   0      134.12      131.45      1.17 o 
   0   2   0     2009.18     1873.73     11.39 o 
   1   2   0     1130.03     1044.39      8.94 o 
   2   2   0      783.27      707.40      6.33 o 
   3   2   0     2867.15     2761.89     23.66 o 
   4   2   0      404.51      422.25      3.36 o 
   5   2   0      307.97      279.45      2.36 o 
   6   2   0      802.60      775.17      6.82 o 
   7   2   0       32.08       29.46      0.74 o 
   8   2   0       76.45       72.54      1.50 o 
   9   2   0       40.31       40.54      1.14 o 
  10   2   0        5.01        3.46      0.60 o 
  11   2   0        0.56       -0.13      0.53 o 
  12   2   0       31.36       37.85      2.01 o 
 -11   3   0        0.00        0.25      1.00 o 
 -10   3   0        8.26        6.60      0.96 o 
  -9   3   0       87.69       85.19      2.39 o 
  -8   3   0       21.20       22.46      0.88 o 
  -7   3   0        2.58        3.39      0.52 o 
  -6   3   0       81.91       82.85      1.51 o 
  -5   3   0        7.07        6.74      0.61 o 
  -4   3   0       48.10       41.22      0.58 o 
  -3   3   0      242.33      239.86      1.84 o 
  -2   3   0      105.99       98.12      0.78 o 
  -1   3   0       81.80       80.72      0.64 o 
   0   3   0       22.00       19.76      0.26 o 
   1   3   0       52.30       50.76      0.44 o 
   2   3   0       97.06       96.35      1.16 o 
   3   3   0      781.17      761.24      6.79 o 
   4   3   0      198.15      204.19      2.69 o 
   5   3   0       17.40       21.47      0.59 o 
   6   3   0       24.09       23.21      0.43 o 
   7   3   0        5.74        7.91      0.36 o 
   8   3   0       37.17       40.93      1.75 o 
   9   3   0       65.66       63.14      2.63 o 
  10   3   0       22.87       21.70      0.96 o 
  11   3   0       69.35       75.95      3.13 o 
  12   3   0        8.12        9.77      1.25 o 
 -11   4   0        4.05        4.26      1.50 o 
 -10   4   0        6.72        7.34      1.02 o 
  -9   4   0        0.02        0.19      0.41 o 
  -8   4   0      164.39      165.70      8.90 o 
  -7   4   0       93.55       93.96      3.42 o 
  -6   4   0        0.81        0.64      0.74 o 
  -5   4   0        7.96        9.65      0.55 o 
  -4   4   0       42.43       46.99      0.79 o 
  -3   4   0      158.64      159.59      1.27 o 
  -2   4   0       31.46       31.31      0.42 o 
  -1   4   0        7.83        7.47      0.21 o 
   0   4   0       69.55       64.18      0.52 o 
   1   4   0      343.61      349.47      2.09 o 
   2   4   0      511.94      539.15      3.70 o 
   3   4   0      541.95      524.01      3.78 o 
   4   4   0      613.34      678.09      5.46 o 
   5   4   0       37.96       35.49      0.63 o 
   6   4   0       18.59       19.45      0.85 o 
   7   4   0        3.32        3.97      0.88 o 
   8   4   0       21.39       21.20      0.78 o 
   9   4   0       35.03       33.63      0.96 o 
  10   4   0        4.41        4.01      0.60 o 
  11   4   0        7.72        7.65      1.38 o 
  12   4   0        0.00        0.75      0.75 o 
 -10   5   0        0.02        0.16      0.64 o 
  -9   5   0        3.45        2.12      0.50 o 
  -8   5   0       64.55       70.16      1.46 o 
  -7   5   0        1.31        1.66      0.52 o 
  -6   5   0       90.69       97.00      1.48 o 
  -5   5   0        6.05        7.04      0.41 o 
  -4   5   0        0.34        0.64      0.27 o 
  -3   5   0      115.26      109.14      1.00 o 
  -2   5   0        5.12        5.00      0.30 o 
  -1   5   0        3.12        3.37      0.30 o 
   0   5   0        2.21        2.15      0.14 o 
   1   5   0        5.68        4.14      0.20 o 
   2   5   0        2.70        4.01      0.25 o 
   3   5   0      134.09      151.30      1.17 o 
   4   5   0      175.83      196.48      2.55 o 
   5   5   0      299.59      323.09      3.80 o 
   6   5   0       30.63       26.82      0.96 o 
   7   5   0      137.91      134.13      2.21 o 
   8   5   0        5.65        7.30      0.75 o 
   9   5   0        7.22        7.71      0.60 o 
  10   5   0        0.18        0.30      0.88 o 
  11   5   0        7.31        8.64      1.00 o 
  12   5   0        0.33        0.00      0.75 o 
 -10   6   0        5.82        5.85      2.01 o 
  -9   6   0       36.28       37.50      1.62 o 
  -8   6   0       28.16       28.29      1.80 o 
  -7   6   0        9.83        8.08      0.70 o 
  -6   6   0       38.10       41.13      1.04 o 
  -5   6   0        4.21        4.52      0.49 o 
  -4   6   0      197.57      199.52      2.12 o 
  -3   6   0       74.00       78.40      0.87 o 
  -2   6   0       58.21       58.25      0.66 o 
  -1   6   0        9.81        8.54      0.28 o 
   0   6   0      109.15      120.04      1.04 o 
   1   6   0        0.01       -0.12      0.17 o 
   2   6   0      263.64      264.96      2.15 o 
   3   6   0       13.48       13.11      0.65 o 
   4   6   0        0.23        0.43      0.16 o 
   5   6   0        9.66        8.02      0.60 o 
   6   6   0       11.45       13.17      1.25 o 
   7   6   0      172.24      164.97      2.82 o 
   8   6   0       59.23       51.20      1.32 o 
   9   6   0        2.01        1.38      0.53 o 
  10   6   0        0.10       -0.10      0.75 o 
  11   6   0        0.13       -0.33      0.45 o 
  12   6   0        2.78        3.26      1.00 o 
  -9   7   0        2.09        1.64      0.78 o 
  -8   7   0       50.01       51.80      1.40 o 
  -7   7   0        0.02       -0.40      0.51 o 
  -6   7   0       42.88       48.09      1.17 o 
  -5   7   0        2.80        2.34      0.61 o 
  -4   7   0       13.14       15.29      0.91 o 
  -3   7   0        0.67        1.06      0.32 o 
  -2   7   0      110.39      104.30      1.32 o 
  -1   7   0       67.42       72.31      0.94 o 
   0   7   0       44.51       40.42      0.71 o 
   1   7   0      247.71      243.63      2.01 o 
   2   7   0       22.26       26.27      0.68 o 
   3   7   0        5.32        5.45      0.60 o 
   4   7   0       63.14       66.24      1.04 o 
   5   7   0        5.93        5.94      0.78 o 
   6   7   0       17.40       17.94      1.13 o 
   7   7   0       25.74       23.12      0.96 o 
   8   7   0       32.05       29.01      1.14 o 
   9   7   0        1.06        1.25      0.45 o 
  10   7   0        0.20       -0.84      1.00 o 
  11   7   0        3.31        3.26      1.00 o 
  -8   8   0        1.94        1.03      0.87 o 
  -7   8   0        1.36        1.57      0.66 o 
  -6   8   0       28.47       27.50      2.73 o 
  -5   8   0        2.14        1.70      0.62 o 
  -4   8   0        0.22       -0.55      0.55 o 
  -3   8   0        3.39        1.73      0.45 o 
  -2   8   0        5.27        5.40      0.43 o 
  -1   8   0        6.34        5.79      0.44 o 
   0   8   0        6.34        6.49      0.40 o 
   1   8   0       24.40       23.98      0.71 o 
   2   8   0      127.52      123.31      1.86 o 
   3   8   0        0.10       -0.10      0.34 o 
   4   8   0      186.47      182.51      2.23 o 
   5   8   0       16.28       16.60      0.84 o 
   6   8   0       43.89       44.68      1.50 o 
   7   8   0       28.50       28.57      1.24 o 
   8   8   0       21.39       17.71      1.02 o 
   9   8   0        0.34       -0.04      0.60 o 
  10   8   0        6.92        4.51      1.00 o 
  11   8   0        0.20       -0.50      0.75 o 
  -7   9   0        4.97        4.61      1.06 o 
  -6   9   0        8.62        7.12      0.94 o 
  -5   9   0       66.12       73.61      1.87 o 
  -4   9   0        6.67        7.02      1.14 o 
  -3   9   0        8.79        8.90      0.74 o 
  -2   9   0        7.93        7.61      0.60 o 
  -1   9   0       85.15       88.71      1.66 o 
   0   9   0        4.99        5.43      0.42 o 
   1   9   0       43.30       43.78      1.33 o 
   2   9   0        7.70        9.01      0.72 o 
   3   9   0        4.38        4.35      0.51 o 
   4   9   0      291.80      298.93      3.38 o 
   5   9   0       67.82       65.48      1.79 o 
   6   9   0       87.75       93.30      2.39 o 
   7   9   0       28.55       29.21      1.32 o 
   8   9   0       11.58        8.77      0.96 o 
   9   9   0        1.88        3.01      1.00 o 
  10   9   0       12.81       13.28      1.50 o 
  -6  10   0        0.21        0.00      1.02 o 
  -5  10   0       50.51       52.79      2.21 o 
  -4  10   0       23.38       21.24      1.60 o 
  -3  10   0        0.27        0.00      0.78 o 
  -2  10   0        0.67       -0.55      0.55 o 
  -1  10   0       19.75       19.37      1.25 o 
   0  10   0       25.87       22.41      0.99 o 
   1  10   0        0.35       -0.04      0.37 o 
   2  10   0       58.60       59.67      1.42 o 
   3  10   0       32.93       37.19      1.30 o 
   4  10   0        0.38        0.03      0.40 o 
   5  10   0        5.81        4.08      0.42 o 
   6  10   0        4.86        4.66      0.69 o 
   7  10   0        1.45        3.71      0.78 o 
   8  10   0        9.43        9.77      1.25 o 
   9  10   0        0.35        1.00      0.75 o 
  -4  11   0       30.51       32.08      2.76 o 
  -3  11   0       15.80       17.21      1.38 o 
  -2  11   0        0.64        0.67      0.66 o 
  -1  11   0       33.92       37.99      1.77 o 
   0  11   0        2.66        2.74      0.66 o 
   1  11   0       23.25       23.43      1.25 o 
   2  11   0        4.37        3.06      0.94 o 
   3  11   0        8.72        9.33      0.75 o 
   4  11   0        8.40        7.90      0.76 o 
   5  11   0        0.37        0.20      0.57 o 
   6  11   0        0.01        0.08      0.78 o 
   7  11   0        2.24        3.76      1.25 o 
   8  11   0        8.53        9.52      1.50 o 
  -2  12   0        0.38       -0.13      1.13 o 
  -1  12   0        1.75        1.87      1.25 o 
   0  12   0        0.22       -0.29      0.66 o 
   1  12   0        1.00        1.31      1.63 o 
   2  12   0       10.30       14.54      1.75 o 
   3  12   0        0.77        1.53      0.77 o 
   4  12   0        5.62        6.38      0.83 o 
   5  12   0        0.39        0.57      1.00 o 
   6  12   0        0.09        1.50      1.25 o 
  -5 -12   1        8.76        7.69      0.87 o 
  -4 -12   1       49.74       59.75      2.04 o 
  -3 -12   1       41.71       46.89      2.37 o 
  -2 -12   1        5.15        6.47      1.38 o 
  -1 -12   1       24.17       26.32      2.26 o 
   0 -12   1        1.53        1.77      0.76 o 
   1 -12   1       11.35       10.78      1.24 o 
   2 -12   1        0.03        0.75      1.25 o 
  -7 -11   1        8.74        4.51      1.25 o 
  -6 -11   1        0.53        0.85      1.13 o 
  -5 -11   1       27.67       26.05      0.92 o 
  -4 -11   1       10.19       10.04      0.78 o 
  -3 -11   1       68.67       74.57      1.67 o 
  -2 -11   1       35.88       35.90      1.62 o 
  -1 -11   1       10.65       10.67      1.21 o 
   0 -11   1        2.59        2.27      0.66 o 
   1 -11   1       30.44       34.99      1.77 o 
   2 -11   1        0.22       -0.19      0.66 o 
   3 -11   1       14.49       12.03      2.01 o 
   4 -11   1        0.26       -1.50      1.50 o 
  -9 -10   1        0.15       -0.75      0.75 o 
  -8 -10   1        3.39        3.26      1.00 o 
  -7 -10   1       12.60       12.01      1.20 o 
  -6 -10   1        9.92       14.23      1.19 o 
  -5 -10   1       10.67        7.76      0.58 o 
  -4 -10   1       25.45       26.64      1.00 o 
  -3 -10   1        0.03        0.38      0.50 o 
  -2 -10   1        0.23        0.61      0.53 o 
  -1 -10   1       17.86       17.13      0.90 o 
   0 -10   1        2.13        1.91      0.55 o 
   1 -10   1        4.90        4.38      0.55 o 
   2 -10   1        1.31        0.70      0.55 o 
   3 -10   1       11.27       14.04      2.01 o 
   4 -10   1       31.09       33.70      2.01 o 
   5 -10   1        9.83       10.68      1.38 o 
   6 -10   1        0.95       -0.13      2.26 o 
 -10  -9   1        0.49        0.25      0.75 o 
  -9  -9   1       13.26       12.03      1.50 o 
  -8  -9   1        0.08        0.00      1.75 o 
  -7  -9   1        2.32        2.70      0.78 o 
  -6  -9   1        0.33       -0.35      0.74 o 
  -5  -9   1       32.99       33.92      1.66 o 
  -4  -9   1        8.18       10.06      0.67 o 
  -3  -9   1       69.48       78.89      1.55 o 
  -2  -9   1       31.19       30.49      0.89 o 
  -1  -9   1       22.31       23.19      0.79 o 
   0  -9   1      212.98      204.22      2.65 o 
   1  -9   1        0.32        0.60      0.45 o 
   2  -9   1       40.94       42.31      1.09 o 
   3  -9   1       16.27       15.10      1.38 o 
   4  -9   1        0.17       -0.78      0.78 o 
   5  -9   1       76.31       81.51      2.02 o 
   6  -9   1        7.30        8.75      0.94 o 
   7  -9   1        1.49        1.43      1.06 o 
 -10  -8   1       14.56       11.28      1.50 o 
  -9  -8   1        0.16        0.85      0.64 o 
  -8  -8   1       41.87       40.31      1.50 o 
  -7  -8   1       24.40       26.71      1.32 o 
  -6  -8   1       26.21       24.76      1.38 o 
  -5  -8   1       29.04       27.35      0.73 o 
  -4  -8   1       54.19       59.51      1.20 o 
  -3  -8   1       55.37       52.60      1.17 o 
  -2  -8   1       18.30       17.77      0.73 o 
  -1  -8   1      257.94      255.89      2.63 o 
   0  -8   1      104.78      110.77      1.29 o 
   1  -8   1      106.71      105.94      1.46 o 
   2  -8   1        5.52        5.47      0.49 o 
   3  -8   1        2.69        1.52      0.47 o 
   4  -8   1       29.28       27.89      1.18 o 
   5  -8   1        0.36       -0.23      0.49 o 
   6  -8   1        0.12        0.41      0.64 o 
   7  -8   1        2.38        1.44      0.69 o 
   8  -8   1        0.39       -0.55      1.63 o 
 -11  -7   1        0.42        2.26      1.00 o 
 -10  -7   1       14.81       13.92      1.00 o 
  -9  -7   1        0.59        1.50      0.88 o 
  -8  -7   1       40.11       35.28      1.32 o 
  -7  -7   1       32.87       27.75      1.14 o 
  -6  -7   1       12.40        9.52      1.13 o 
  -5  -7   1        2.42        3.05      0.47 o 
  -4  -7   1       11.44       14.62      0.61 o 
  -3  -7   1        3.85        3.17      0.43 o 
  -2  -7   1       20.69       19.72      0.66 o 
  -1  -7   1       36.66       33.83      0.58 o 
   0  -7   1      126.25      125.43      1.31 o 
   1  -7   1     1325.35     1309.22      7.96 o 
   2  -7   1       14.61       14.76      0.51 o 
   3  -7   1      107.88      111.48      1.47 o 
   4  -7   1      229.37      245.36      3.47 o 
   5  -7   1       15.28       17.38      0.86 o 
   6  -7   1       62.24       64.12      1.65 o 
   7  -7   1        3.17        3.00      0.56 o 
   8  -7   1       13.69       13.04      1.41 o 
   9  -7   1        0.04       -0.17      0.67 o 
 -11  -6   1        1.78        0.25      0.75 o 
 -10  -6   1        0.19        0.43      0.60 o 
  -9  -6   1       10.29        9.66      0.78 o 
  -8  -6   1       56.45       52.75      1.50 o 
  -7  -6   1        0.07        0.40      0.75 o 
  -6  -6   1        5.01        4.45      0.60 o 
  -5  -6   1       28.65       28.11      1.14 o 
  -4  -6   1       76.02       84.63      1.17 o 
  -3  -6   1      140.19      138.80      1.74 o 
  -2  -6   1       50.94       49.45      0.98 o 
  -1  -6   1       11.58       10.12      0.35 o 
   0  -6   1       97.70       99.17      0.95 o 
   1  -6   1       28.88       26.63      0.48 o 
   2  -6   1       37.52       32.79      0.52 o 
   3  -6   1       20.93       18.71      0.46 o 
   4  -6   1       21.21       22.47      0.68 o 
   5  -6   1        0.16        0.16      0.37 o 
   6  -6   1       40.01       40.78      1.04 o 
   7  -6   1       25.59       28.73      1.00 o 
   8  -6   1        1.28        0.58      0.55 o 
   9  -6   1        2.35        2.31      0.78 o 
  10  -6   1        1.89        0.75      0.75 o 
 -12  -5   1        3.92        8.27      1.25 o 
 -11  -5   1        7.78       10.41      0.89 o 
 -10  -5   1        5.80        4.07      0.88 o 
  -9  -5   1       66.62       66.22      1.68 o 
  -8  -5   1       10.99        9.17      0.88 o 
  -7  -5   1       54.04       54.41      1.42 o 
  -6  -5   1       21.43       24.35      1.25 o 
  -5  -5   1       47.66       42.35      1.88 o 
  -4  -5   1       16.46       16.43      0.44 o 
  -3  -5   1       63.90       68.41      0.78 o 
  -2  -5   1      289.16      307.93      2.37 o 
  -1  -5   1        0.38        0.17      0.13 o 
   0  -5   1       27.85       24.26      0.35 o 
   1  -5   1      196.40      185.29      1.22 o 
   2  -5   1      400.81      408.22      2.50 o 
   3  -5   1       47.67       46.51      0.67 o 
   4  -5   1        0.06        0.48      0.27 o 
   5  -5   1       35.83       40.47      1.56 o 
   6  -5   1       60.39       64.09      1.37 o 
   7  -5   1       86.12       91.28      1.95 o 
   8  -5   1        0.25       -0.05      0.52 o 
   9  -5   1        5.19        3.92      0.61 o 
  10  -5   1        8.21        8.75      0.87 o 
 -12  -4   1        0.63        1.50      0.75 o 
 -11  -4   1        0.66        1.83      0.60 o 
 -10  -4   1        5.70        6.39      0.71 o 
  -9  -4   1        7.86        7.03      0.71 o 
  -8  -4   1      372.77      359.65      5.13 o 
  -7  -4   1      111.30      109.02      2.03 o 
  -6  -4   1       30.53       22.87      0.78 o 
  -5  -4   1       11.89        8.45      0.52 o 
  -4  -4   1      147.35      154.79      1.81 o 
  -3  -4   1      273.23      275.32      2.23 o 
  -2  -4   1       62.08       66.94      0.73 o 
  -1  -4   1       35.17       33.88      0.36 o 
   0  -4   1       51.78       47.89      0.45 o 
   1  -4   1       30.45       33.82      0.38 o 
   2  -4   1       68.40       62.37      0.63 o 
   3  -4   1      230.55      237.68      1.68 o 
   4  -4   1        0.04        0.12      0.22 o 
   5  -4   1      201.14      207.29      2.82 o 
   6  -4   1        2.06        2.01      0.52 o 
   7  -4   1       11.02       10.20      0.73 o 
   8  -4   1        0.10       -0.13      0.41 o 
   9  -4   1        0.77        0.94      0.41 o 
  10  -4   1        0.41        1.14      1.00 o 
  11  -4   1        0.63        0.75      1.25 o 
 -12  -3   1        0.09       -0.50      0.75 o 
 -11  -3   1        0.51        1.50      0.88 o 
 -10  -3   1       18.77       17.75      0.96 o 
  -9  -3   1      131.10      124.40      2.39 o 
  -8  -3   1       75.47       74.41      1.68 o 
  -7  -3   1      249.98      252.40      3.71 o 
  -6  -3   1        0.71        0.45      0.22 o 
  -5  -3   1       22.63       17.88      0.46 o 
  -4  -3   1      893.34      938.88      9.63 o 
  -3  -3   1        0.84        1.18      0.14 o 
  -2  -3   1       50.83       45.86      0.50 o 
  -1  -3   1        2.01        3.67      0.17 o 
   0  -3   1      494.38      488.49      2.59 o 
   1  -3   1       67.42       63.68      0.67 o 
   2  -3   1      286.10      298.63      1.84 o 
   3  -3   1        8.47        8.78      0.29 o 
   4  -3   1       19.29       20.12      0.49 o 
   5  -3   1      395.27      427.30      4.90 o 
   6  -3   1        0.76        0.04      0.36 o 
   7  -3   1        9.78        8.82      0.57 o 
   8  -3   1       26.42       28.51      0.91 o 
   9  -3   1        4.81        5.71      0.89 o 
  10  -3   1        5.51        4.32      0.89 o 
  11  -3   1        0.19        0.25      1.00 o 
 -12  -2   1        0.14        1.50      1.00 o 
 -11  -2   1       15.44       15.81      1.06 o 
 -10  -2   1        0.04        0.50      0.53 o 
  -9  -2   1       11.66       11.83      1.00 o 
  -8  -2   1       26.35       26.59      0.96 o 
  -7  -2   1        5.37        7.02      0.60 o 
  -6  -2   1       37.90       40.87      1.60 o 
  -5  -2   1       49.79       48.89      0.67 o 
  -4  -2   1     1698.89     1731.26     17.30 o 
  -3  -2   1     1067.37     1003.92      7.57 o 
  -2  -2   1      235.95      240.98      2.06 o 
  -1  -2   1     1290.45     1252.26      7.23 o 
   0  -2   1      469.63      445.89      5.52 o 
   1  -2   1      157.03      147.93      1.65 o 
   2  -2   1      305.06      301.89      1.97 o 
   3  -2   1       82.17       83.49      0.92 o 
   4  -2   1        4.77        3.94      0.29 o 
   5  -2   1       10.50        8.97      0.36 o 
   6  -2   1       17.91       16.89      1.51 o 
   7  -2   1        9.26       11.63      0.57 o 
   8  -2   1      244.57      239.98      4.06 o 
   9  -2   1       24.54       25.07      1.24 o 
  10  -2   1        0.43        0.13      0.71 o 
  11  -2   1        0.03        0.75      0.78 o 
  12  -2   1        4.86        6.27      1.50 o 
 -12  -1   1        0.10        0.00      1.00 o 
 -11  -1   1        0.62        0.00      0.60 o 
 -10  -1   1       23.60       20.88      1.14 o 
  -9  -1   1        6.95        8.80      0.78 o 
  -8  -1   1      520.38      499.63      6.90 o 
  -7  -1   1      555.42      530.91      5.88 o 
  -6  -1   1      106.28      108.70      1.34 o 
  -5  -1   1      279.63      297.44      3.37 o 
  -4  -1   1      155.25      154.35      1.90 o 
  -3  -1   1      771.31      756.28      5.83 o 
  -2  -1   1     2625.67     2458.51     20.71 o 
  -1  -1   1     5716.35     5389.14     35.90 o 
   0  -1   1      309.09      294.01      2.05 o 
   1  -1   1        0.06        0.41      0.12 o 
   2  -1   1      112.39      106.87      0.85 o 
   3  -1   1      790.07      740.14      4.73 o 
   4  -1   1      442.52      455.26      3.22 o 
   5  -1   1        8.32        9.33      0.27 o 
   6  -1   1       29.50       35.10      1.06 o 
   7  -1   1       49.26       50.47      2.01 o 
   8  -1   1      381.03      376.21      5.56 o 
   9  -1   1      174.29      173.67      3.28 o 
  10  -1   1        1.47        0.72      0.63 o 
  11  -1   1       13.01       11.47      1.25 o 
  12  -1   1        2.96        2.26      1.00 o 
 -12   0   1        0.01        0.00      0.75 o 
 -11   0   1        9.57       10.17      0.96 o 
 -10   0   1       12.58       10.53      0.96 o 
  -9   0   1        0.46        0.75      0.53 o 
  -8   0   1      249.08      233.88      3.81 o 
  -7   0   1       86.58       73.98      1.68 o 
  -6   0   1       32.53       44.40      0.81 o 
  -5   0   1      412.54      412.73      3.60 o 
  -4   0   1       52.17       65.04      0.84 o 
  -3   0   1     1469.00     1409.61      9.35 o 
  -2   0   1      691.68      663.12      4.19 o 
  -1   0   1     1585.10     1550.97     10.26 o 
   0   0   1     1346.97     1255.70      8.95 o 
   1   0   1      727.77      723.12      4.55 o 
   2   0   1     3774.54     3599.04     31.55 o 
   3   0   1        0.61        0.00      0.13 o 
   4   0   1       49.58       49.79      0.83 o 
   5   0   1       74.98       95.09      1.08 o 
   6   0   1      330.40      346.14      3.95 o 
   7   0   1        5.64        4.21      0.88 o 
   8   0   1      211.44      198.12      3.28 o 
   9   0   1      146.85      144.72      4.01 o 
  10   0   1        0.39       -0.25      0.53 o 
  11   0   1        1.17        1.18      0.60 o 
  12   0   1        3.22        4.26      1.00 o 
 -12   1   1        4.00        5.26      1.25 o 
 -11   1   1        3.31        6.23      0.96 o 
 -10   1   1        6.38        5.11      0.78 o 
  -9   1   1        0.90        0.25      0.53 o 
  -8   1   1       64.44       66.27      2.76 o 
  -7   1   1       16.38       12.79      0.89 o 
  -6   1   1       51.22       46.66      0.74 o 
  -5   1   1      979.40     1073.40      7.40 o 
  -4   1   1       71.62       67.34      0.71 o 
  -3   1   1        0.30        0.00      0.09 o 
  -2   1   1     3203.01     3083.85     18.08 o 
  -1   1   1      592.78      571.82      4.25 o 
   0   1   1      142.11      127.66      0.93 o 
   1   1   1      116.87      102.38      1.42 o 
   2   1   1     3047.29     2928.63     51.13 o 
   3   1   1     2369.56     2336.64     41.35 o 
   4   1   1        0.16        0.00      0.17 o 
   5   1   1     1415.80     1518.82     11.70 o 
   6   1   1       80.24       81.40      0.88 o 
   7   1   1       42.43       41.63      0.81 o 
   8   1   1      146.97      142.53      2.39 o 
   9   1   1       13.91       15.24      0.78 o 
  10   1   1        0.03        0.00      0.63 o 
  11   1   1        0.00        0.00      0.53 o 
  12   1   1       16.90       17.04      1.50 o 
 -12   2   1        0.08        1.00      1.25 o 
 -11   2   1        3.34        2.76      1.25 o 
 -10   2   1        0.23        0.38      0.71 o 
  -9   2   1        1.94        0.50      0.53 o 
  -8   2   1        6.75        6.62      0.42 o 
  -7   2   1       21.84       19.61      0.73 o 
  -6   2   1      102.14       95.12      1.51 o 
  -5   2   1      201.87      210.98      2.09 o 
  -4   2   1     1423.37     1480.55     10.71 o 
  -3   2   1       89.79       90.86      0.90 o 
  -2   2   1      305.07      291.58      1.73 o 
  -1   2   1       27.02       26.09      0.50 o 
   0   2   1     5647.69     5191.13     36.33 o 
   1   2   1       26.13       22.75      0.38 o 
   2   2   1        7.14        8.88      0.38 o 
   3   2   1     1036.29      985.48     17.79 o 
   4   2   1      244.10      254.64      5.51 o 
   5   2   1      963.62     1051.65     19.55 o 
   6   2   1        0.17        0.30      0.17 o 
   7   2   1       87.12      101.09      1.03 o 
   8   2   1      252.74      245.13      3.45 o 
   9   2   1        2.91        4.01      0.42 o 
  10   2   1        3.98        4.70      0.60 o 
  11   2   1       20.26       18.00      0.96 o 
  12   2   1        6.67        6.69      1.00 o 
 -11   3   1        0.05       -0.78      0.78 o 
 -10   3   1        0.12        1.02      0.62 o 
  -9   3   1       24.62       20.50      0.82 o 
  -8   3   1       16.21       16.46      0.75 o 
  -7   3   1       22.26       21.80      0.89 o 
  -6   3   1        1.81        1.36      0.36 o 
  -5   3   1       98.91      111.38      1.59 o 
  -4   3   1      690.66      735.25      4.90 o 
  -3   3   1       87.82       81.84      0.74 o 
  -2   3   1       24.57       24.98      0.35 o 
  -1   3   1      195.79      174.70      1.21 o 
   0   3   1      108.23      107.72      0.76 o 
   1   3   1      132.86      120.35      0.95 o 
   2   3   1        6.10        6.23      0.25 o 
   3   3   1      125.23      134.60      1.20 o 
   4   3   1       58.59       72.11      1.05 o 
   5   3   1        5.46        5.01      0.32 o 
   6   3   1      152.73      141.29      1.73 o 
   7   3   1       31.03       32.30      0.66 o 
   8   3   1      222.03      215.65      2.41 o 
   9   3   1       36.13       33.38      1.25 o 
  10   3   1        0.67        1.25      0.42 o 
  11   3   1        3.48        5.20      0.60 o 
  12   3   1        0.57        1.83      0.60 o 
 -11   4   1        4.55        3.01      1.50 o 
 -10   4   1        3.75        3.07      0.66 o 
  -9   4   1        1.19        1.55      0.38 o 
  -8   4   1        5.04        4.91      0.50 o 
  -7   4   1       11.42       11.26      0.63 o 
  -6   4   1        3.40        3.49      0.43 o 
  -5   4   1        4.30        2.74      0.29 o 
  -4   4   1       76.44       89.01      1.11 o 
  -3   4   1       63.60       62.10      0.68 o 
  -2   4   1       26.23       27.81      0.41 o 
  -1   4   1     1366.99     1433.57      6.99 o 
   0   4   1      290.25      278.08      1.77 o 
   1   4   1      560.32      561.29      3.19 o 
   2   4   1       87.31       91.10      0.99 o 
   3   4   1      235.90      236.99      2.74 o 
   4   4   1      154.29      163.05      1.54 o 
   5   4   1       98.36       94.50      0.99 o 
   6   4   1        0.16        0.28      0.25 o 
   7   4   1      144.01      137.31      2.50 o 
   8   4   1        0.27        1.00      0.20 o 
   9   4   1        1.14        1.50      0.50 o 
  10   4   1       33.85       31.08      1.25 o 
  11   4   1        0.03       -0.50      0.50 o 
  12   4   1        0.21       -0.50      0.50 o 
 -10   5   1        0.71        0.78      0.64 o 
  -9   5   1        6.30        6.70      0.63 o 
  -8   5   1       22.52       26.26      1.92 o 
  -7   5   1        0.17       -0.36      0.36 o 
  -6   5   1       53.36       55.22      1.09 o 
  -5   5   1       26.38       24.33      0.67 o 
  -4   5   1      104.87      103.00      1.12 o 
  -3   5   1      305.82      324.78      2.19 o 
  -2   5   1       18.42       19.41      0.42 o 
  -1   5   1      597.89      604.45      4.02 o 
   0   5   1      174.52      184.57      1.26 o 
   1   5   1     1180.08     1246.85      6.59 o 
   2   5   1       88.61       86.15      0.81 o 
   3   5   1      295.24      308.98      2.67 o 
   4   5   1        0.06       -0.08      0.16 o 
   5   5   1       72.30       85.66      1.29 o 
   6   5   1      176.77      163.25      2.06 o 
   7   5   1       61.47       58.65      1.14 o 
   8   5   1       19.68       15.70      0.88 o 
   9   5   1        1.10       -0.13      0.63 o 
  10   5   1        2.23        3.01      0.50 o 
  11   5   1        6.28        7.77      0.75 o 
  12   5   1        0.59        0.50      0.75 o 
 -10   6   1        3.28        3.64      0.83 o 
  -9   6   1       13.41       12.73      1.03 o 
  -8   6   1       10.24       10.06      0.76 o 
  -7   6   1        5.50        6.58      0.62 o 
  -6   6   1       51.35       52.22      1.17 o 
  -5   6   1      105.44      103.33      1.47 o 
  -4   6   1      242.56      246.12      2.22 o 
  -3   6   1      149.88      150.26      1.29 o 
  -2   6   1       96.06       95.41      0.87 o 
  -1   6   1       15.56       17.92      0.37 o 
   0   6   1      732.67      752.33      4.44 o 
   1   6   1       30.42       31.05      0.47 o 
   2   6   1       67.25       61.96      0.73 o 
   3   6   1       34.30       42.09      0.76 o 
   4   6   1       96.63       94.63      1.85 o 
   5   6   1       13.35       13.34      0.78 o 
   6   6   1      173.62      161.94      2.64 o 
   7   6   1        0.61        0.25      0.63 o 
   8   6   1      174.98      163.55      2.66 o 
   9   6   1       11.23        9.80      0.71 o 
  10   6   1        8.25       11.53      1.00 o 
  11   6   1        7.76        5.76      0.75 o 
  12   6   1       10.05       13.03      1.25 o 
  -9   7   1        0.03       -0.18      0.71 o 
  -8   7   1       18.07       17.09      1.01 o 
  -7   7   1       14.34       15.37      0.89 o 
  -6   7   1        0.00       -0.21      0.44 o 
  -5   7   1       25.42       27.29      1.02 o 
  -4   7   1        5.14        3.40      0.48 o 
  -3   7   1        6.20        6.96      0.40 o 
  -2   7   1       92.36       98.29      1.12 o 
  -1   7   1        8.88        9.36      0.38 o 
   0   7   1      157.22      154.11      1.45 o 
   1   7   1      163.35      178.15      1.56 o 
   2   7   1       11.03       12.98      0.53 o 
   3   7   1        2.74        3.88      0.34 o 
   4   7   1       59.88       60.15      0.94 o 
   5   7   1       55.75       54.11      1.50 o 
   6   7   1        0.57        0.55      0.42 o 
   7   7   1       85.27       81.37      1.85 o 
   8   7   1       16.24       14.49      1.13 o 
   9   7   1        1.00        1.10      0.50 o 
  10   7   1        2.71        1.38      0.88 o 
  11   7   1        4.57        5.26      1.00 o 
  -8   8   1        0.05       -0.83      0.83 o 
  -7   8   1       11.62       12.76      1.02 o 
  -6   8   1        0.76        0.41      0.64 o 
  -5   8   1        6.68        6.68      0.76 o 
  -4   8   1       77.89       84.71      1.61 o 
  -3   8   1        0.14       -0.33      0.33 o 
  -2   8   1       22.02       23.78      0.73 o 
  -1   8   1        0.06        0.02      0.29 o 
   0   8   1        0.03       -0.20      0.25 o 
   1   8   1       14.33       15.72      0.47 o 
   2   8   1       10.84        9.56      0.51 o 
   3   8   1       98.59       94.77      1.50 o 
   4   8   1      279.75      285.74      3.98 o 
   5   8   1        7.67        7.27      0.78 o 
   6   8   1       30.09       27.00      1.14 o 
   7   8   1       61.02       57.63      1.68 o 
   8   8   1        6.96        5.26      0.75 o 
   9   8   1        0.06        0.84      0.50 o 
  10   8   1        1.00        1.58      0.60 o 
  11   8   1       13.32       14.54      1.25 o 
  -7   9   1        1.70        2.32      1.02 o 
  -6   9   1        3.08        2.12      1.09 o 
  -5   9   1        3.25        3.32      0.79 o 
  -4   9   1        0.06       -0.06      0.64 o 
  -3   9   1        0.27       -0.62      0.62 o 
  -2   9   1       25.56       28.28      0.93 o 
  -1   9   1       73.61       78.24      1.27 o 
   0   9   1        0.01       -0.29      0.31 o 
   1   9   1       87.01       85.93      1.30 o 
   2   9   1       27.92       27.20      0.87 o 
   3   9   1       98.77       98.94      1.67 o 
   4   9   1      163.68      161.70      2.13 o 
   5   9   1       48.12       50.68      1.35 o 
   6   9   1        3.80        3.43      0.71 o 
   7   9   1        3.03        1.75      0.88 o 
   8   9   1        0.03        0.33      0.45 o 
   9   9   1        6.65        6.62      0.78 o 
  10   9   1       12.17       14.29      1.50 o 
  -6  10   1        0.51        0.27      1.02 o 
  -5  10   1        0.01       -0.35      0.83 o 
  -4  10   1       12.04       10.69      1.88 o 
  -3  10   1        0.22       -0.60      0.98 o 
  -2  10   1      118.09      127.60      2.55 o 
  -1  10   1       20.33       22.00      1.64 o 
   0  10   1       98.32      106.04      1.92 o 
   1  10   1       34.27       36.89      1.12 o 
   2  10   1       96.24       98.88      2.32 o 
   3  10   1      117.06      112.33      1.88 o 
   4  10   1      227.87      247.25      3.05 o 
   5  10   1       14.71       15.82      1.05 o 
   6  10   1        1.44        1.35      1.13 o 
   7  10   1       13.24       13.63      1.14 o 
   8  10   1        2.91        3.01      1.00 o 
   9  10   1        3.06        2.76      1.00 o 
  -5  11   1        1.83       -1.50      1.50 o 
  -4  11   1       19.96       21.30      2.51 o 
  -3  11   1       18.67       18.26      2.01 o 
  -2  11   1        4.90        3.99      1.18 o 
  -1  11   1        0.82        0.79      0.66 o 
   0  11   1      102.89      118.22      2.92 o 
   1  11   1        0.25        0.37      0.48 o 
   2  11   1       11.38       13.91      0.89 o 
   3  11   1        5.51        4.44      0.82 o 
   4  11   1       67.32       60.55      1.62 o 
   5  11   1       35.79       42.02      1.62 o 
   6  11   1        0.51        0.81      0.66 o 
   7  11   1        3.52        3.76      1.25 o 
   8  11   1        0.61        1.75      1.00 o 
  -3  12   1        0.83       -0.36      0.96 o 
  -2  12   1        0.31       -0.13      0.89 o 
  -1  12   1        2.16        3.04      1.00 o 
   0  12   1        0.94       -0.12      0.66 o 
   1  12   1        1.08        2.96      0.83 o 
   2  12   1        1.90        1.73      1.38 o 
   3  12   1        4.99        5.31      0.93 o 
   4  12   1        9.43       10.30      0.91 o 
   5  12   1        6.48        5.01      1.50 o 
   6  12   1        0.04        1.00      1.00 o 
   2  13   1        0.53        0.25      1.00 o 
   3  13   1        7.06        6.27      1.75 o 
  -4 -12   2        0.22       -0.75      0.75 o 
  -3 -12   2        6.52        4.12      1.13 o 
  -2 -12   2        2.51        3.68      0.87 o 
  -1 -12   2        1.53        2.23      1.13 o 
   0 -12   2        2.33        1.85      1.00 o 
   1 -12   2       16.57       19.55      2.26 o 
  -7 -11   2        0.78        3.01      1.25 o 
  -6 -11   2        1.69        2.01      1.25 o 
  -5 -11   2        5.01        4.65      0.61 o 
  -4 -11   2       27.93       28.09      1.27 o 
  -3 -11   2       12.13       12.66      0.88 o 
  -2 -11   2       22.44       21.12      1.05 o 
  -1 -11   2       13.33       11.44      1.40 o 
   0 -11   2        9.29        7.23      0.87 o 
   1 -11   2        1.73        1.63      0.89 o 
   2 -11   2        1.05        2.03      0.96 o 
   3 -11   2       11.26       12.03      2.01 o 
   4 -11   2        0.70        0.00      1.75 o 
  -8 -10   2       10.95       10.78      1.50 o 
  -7 -10   2       14.23       13.30      1.24 o 
  -6 -10   2        3.50        3.82      0.84 o 
  -5 -10   2       62.14       62.20      1.33 o 
  -4 -10   2        5.58        4.83      0.63 o 
  -3 -10   2       98.06       99.76      2.35 o 
  -2 -10   2        1.82        1.71      0.51 o 
  -1 -10   2        3.37        3.22      1.53 o 
   0 -10   2       19.32       14.62      0.90 o 
   1 -10   2        5.79        5.01      0.58 o 
   2 -10   2        0.00       -0.12      0.66 o 
   3 -10   2        2.15        0.25      1.25 o 
   4 -10   2        0.59        0.48      1.13 o 
   5 -10   2        0.72        0.40      1.02 o 
   6 -10   2       10.62       10.34      1.38 o 
  -9  -9   2        4.97        4.01      1.25 o 
  -8  -9   2        2.57        0.50      1.00 o 
  -7  -9   2        4.31        3.56      0.89 o 
  -6  -9   2       17.67       14.93      1.01 o 
  -5  -9   2        2.03        2.17      0.50 o 
  -4  -9   2       13.89       16.61      0.81 o 
  -3  -9   2      147.36      155.66      3.44 o 
  -2  -9   2       12.89       14.13      0.94 o 
  -1  -9   2        0.08        0.62      0.43 o 
   0  -9   2       49.97       54.06      1.13 o 
   1  -9   2        8.49        8.21      0.62 o 
   2  -9   2        0.24        0.50      0.54 o 
   3  -9   2        0.31        1.17      0.78 o 
   4  -9   2        0.04        0.05      0.96 o 
   5  -9   2        1.23        1.07      0.69 o 
   6  -9   2        1.16        1.10      0.86 o 
   7  -9   2        0.40        1.00      0.90 o 
 -10  -8   2        1.39        1.00      0.75 o 
  -9  -8   2        1.47        2.26      1.00 o 
  -8  -8   2        0.07        0.14      0.60 o 
  -7  -8   2       14.13       14.25      1.38 o 
  -6  -8   2      117.42      110.96      3.41 o 
  -5  -8   2       31.29       29.98      0.90 o 
  -4  -8   2       67.61       64.77      1.29 o 
  -3  -8   2       37.29       32.97      1.66 o 
  -2  -8   2      208.37      217.59      2.47 o 
  -1  -8   2        0.78        1.03      0.37 o 
   0  -8   2      221.00      227.70      2.27 o 
   1  -8   2       25.80       26.62      1.36 o 
   2  -8   2       18.85       20.84      0.76 o 
   3  -8   2       21.70       24.16      1.14 o 
   4  -8   2       45.41       46.89      1.66 o 
   5  -8   2       20.03       21.57      1.89 o 
   6  -8   2        0.76        0.25      0.64 o 
   7  -8   2        4.75        2.25      0.77 o 
   8  -8   2        1.96        1.40      1.02 o 
 -11  -7   2        3.65       -0.50      0.75 o 
 -10  -7   2        3.26        3.26      1.00 o 
  -9  -7   2        0.84        1.16      0.64 o 
  -8  -7   2        0.22       -0.25      0.75 o 
  -7  -7   2        1.33        0.25      0.53 o 
  -6  -7   2       12.08       11.98      0.96 o 
  -5  -7   2       13.69       20.77      0.67 o 
  -4  -7   2       90.41       93.77      1.52 o 
  -3  -7   2        4.81        3.68      0.46 o 
  -2  -7   2        0.29       -0.19      0.31 o 
  -1  -7   2       53.10       55.85      1.01 o 
   0  -7   2      221.58      214.78      1.80 o 
   1  -7   2        4.61        3.21      0.32 o 
   2  -7   2       86.69       85.02      1.09 o 
   3  -7   2       43.04       41.58      1.14 o 
   4  -7   2        0.24        0.49      0.59 o 
   5  -7   2      122.64      132.98      2.15 o 
   6  -7   2        3.60        3.82      0.63 o 
   7  -7   2        0.94        1.84      0.55 o 
   8  -7   2        0.69       -0.59      0.59 o 
   9  -7   2        4.96        3.68      1.50 o 
 -11  -6   2        0.14       -0.75      0.75 o 
 -10  -6   2        2.79        3.09      0.64 o 
  -9  -6   2        0.90        0.00      0.75 o 
  -8  -6   2       27.34       30.59      1.32 o 
  -7  -6   2        0.13       -0.30      0.42 o 
  -6  -6   2        1.30        1.40      0.60 o 
  -5  -6   2        0.34        0.19      0.25 o 
  -4  -6   2      112.98      129.04      1.69 o 
  -3  -6   2       60.40       65.36      1.12 o 
  -2  -6   2        0.93        2.15      0.30 o 
  -1  -6   2      178.97      168.84      1.48 o 
   0  -6   2       49.88       54.16      0.64 o 
   1  -6   2       72.92       69.01      0.81 o 
   2  -6   2        0.33        0.70      0.22 o 
   3  -6   2      145.90      144.70      1.48 o 
   4  -6   2      161.31      160.05      2.05 o 
   5  -6   2        0.00        0.42      0.47 o 
   6  -6   2        6.28        5.03      0.98 o 
   7  -6   2       67.15       70.64      2.79 o 
   8  -6   2        0.00       -0.23      0.57 o 
   9  -6   2        2.88        1.61      0.73 o 
  10  -6   2        0.53       -0.08      1.63 o 
 -11  -5   2        7.55        9.77      1.25 o 
 -10  -5   2       23.09       24.50      1.14 o 
  -9  -5   2       63.22       63.42      1.68 o 
  -8  -5   2       29.48       28.82      1.14 o 
  -7  -5   2        6.19        6.28      0.71 o 
  -6  -5   2      118.27      119.05      2.39 o 
  -5  -5   2       68.31       67.02      1.12 o 
  -4  -5   2       18.36       20.35      0.58 o 
  -3  -5   2      130.45      130.06      1.32 o 
  -2  -5   2      109.40      126.05      1.23 o 
  -1  -5   2       62.71       65.18      0.59 o 
   0  -5   2        6.90        7.93      0.25 o 
   1  -5   2        5.34        2.67      0.18 o 
   2  -5   2        6.09        5.53      0.29 o 
   3  -5   2       40.47       38.07      0.73 o 
   4  -5   2       23.26       24.69      0.71 o 
   5  -5   2       86.93       88.23      1.58 o 
   6  -5   2       20.91       17.81      0.99 o 
   7  -5   2       36.92       36.76      1.29 o 
   8  -5   2        0.16       -0.52      0.52 o 
   9  -5   2       67.54       65.95      1.90 o 
  10  -5   2        0.06        0.11      0.47 o 
 -12  -4   2       21.34       30.33      2.01 o 
 -11  -4   2       10.10       13.94      1.06 o 
 -10  -4   2        7.01        8.14      0.88 o 
  -9  -4   2        5.42        6.19      0.78 o 
  -8  -4   2       42.88       46.50      1.75 o 
  -7  -4   2       80.23       78.98      1.85 o 
  -6  -4   2        0.27        0.50      0.63 o 
  -5  -4   2        5.95        7.16      0.60 o 
  -4  -4   2       26.70       28.20      0.56 o 
  -3  -4   2        2.26        0.57      0.20 o 
  -2  -4   2      844.66      862.71      5.24 o 
  -1  -4   2       68.64       76.34      0.64 o 
   0  -4   2       73.31       73.44      0.62 o 
   1  -4   2      251.41      240.94      1.41 o 
   2  -4   2       39.17       37.91      0.56 o 
   3  -4   2      207.64      219.86      1.68 o 
   4  -4   2       55.66       62.05      1.02 o 
   5  -4   2       51.64       54.00      1.48 o 
   6  -4   2       24.68       22.34      0.88 o 
   7  -4   2      210.36      218.48      3.13 o 
   8  -4   2       19.45       18.80      0.91 o 
   9  -4   2        4.54        4.63      0.57 o 
  10  -4   2        0.30        1.13      1.13 o 
  11  -4   2        3.26        1.25      1.50 o 
 -12  -3   2       47.08       48.37      2.51 o 
 -11  -3   2       50.06       59.65      1.85 o 
 -10  -3   2        0.92        1.04      0.63 o 
  -9  -3   2       37.51       37.31      1.32 o 
  -8  -3   2        0.52        0.25      0.63 o 
  -7  -3   2       36.40       34.63      1.14 o 
  -6  -3   2       31.99       33.74      1.14 o 
  -5  -3   2        0.66        0.70      0.19 o 
  -4  -3   2       15.04       13.37      0.39 o 
  -3  -3   2        7.08        6.04      0.23 o 
  -2  -3   2       15.41       14.15      0.27 o 
  -1  -3   2      316.59      317.30      1.78 o 
   0  -3   2       33.08       29.00      0.34 o 
   1  -3   2     1535.86     1500.88      7.59 o 
   2  -3   2      473.30      517.68      3.15 o 
   3  -3   2       62.65       55.64      0.61 o 
   4  -3   2        1.91        2.14      0.29 o 
   5  -3   2      269.22      280.21      3.45 o 
   6  -3   2       47.01       44.19      1.28 o 
   7  -3   2       55.90       58.53      1.92 o 
   8  -3   2      141.00      149.27      2.74 o 
   9  -3   2        5.93        6.83      1.13 o 
  10  -3   2        0.00        1.09      0.78 o 
  11  -3   2        5.95        5.51      1.50 o 
 -12  -2   2        3.41        4.01      1.00 o 
 -11  -2   2       15.90       21.64      1.32 o 
 -10  -2   2       30.08       24.94      1.75 o 
  -9  -2   2        1.20        1.00      0.53 o 
  -8  -2   2       31.66       32.57      1.25 o 
  -7  -2   2      427.98      426.76      6.02 o 
  -6  -2   2        4.02        2.62      0.42 o 
  -5  -2   2        0.72        0.38      0.16 o 
  -4  -2   2       36.84       37.10      0.83 o 
  -3  -2   2        7.40        8.07      0.27 o 
  -2  -2   2      186.86      178.68      1.31 o 
  -1  -2   2       15.52       14.89      0.25 o 
   0  -2   2    14251.30    13412.16     78.24 o 
   1  -2   2     2912.90     2771.19     14.65 o 
   2  -2   2      363.97      397.12      2.29 o 
   3  -2   2      409.20      386.73      3.31 o 
   4  -2   2       11.02       12.34      0.36 o 
   5  -2   2       51.93       56.90      0.85 o 
   6  -2   2       58.62       65.31      0.94 o 
   7  -2   2       19.89       20.26      0.70 o 
   8  -2   2       49.36       49.94      1.68 o 
   9  -2   2        6.00        5.20      0.78 o 
  10  -2   2       23.38       24.08      1.88 o 
  11  -2   2       16.93       14.79      1.24 o 
  12  -2   2        0.15        0.75      1.00 o 
 -12  -1   2        0.80        1.00      1.00 o 
 -11  -1   2        3.25        4.75      1.00 o 
 -10  -1   2       30.80       26.56      2.76 o 
  -9  -1   2       10.10        9.16      0.89 o 
  -8  -1   2      440.52      431.37      6.20 o 
  -7  -1   2      312.43      314.39      4.78 o 
  -6  -1   2       35.09       38.11      0.91 o 
  -5  -1   2      549.53      591.14      3.83 o 
  -4  -1   2       78.50       84.03      0.86 o 
  -3  -1   2       91.08       79.00      0.78 o 
  -2  -1   2       74.28       72.98      0.62 o 
  -1  -1   2      240.91      230.46      1.41 o 
   0  -1   2       91.93       85.17      0.89 o 
   1  -1   2    27286.83    23483.09    400.30 o 
   2  -1   2        0.00       -0.10      0.10 o 
   3  -1   2      376.29      368.71      2.65 o 
   4  -1   2        0.04        0.23      0.13 o 
   5  -1   2      286.25      288.40      2.15 o 
   6  -1   2       22.78       22.25      0.76 o 
   7  -1   2       22.09       22.66      0.96 o 
   8  -1   2        0.73       -0.53      0.53 o 
   9  -1   2        1.33        0.63      1.13 o 
  10  -1   2       16.62       16.94      1.14 o 
  11  -1   2        0.00        0.21      0.60 o 
  12  -1   2        2.15        1.25      1.00 o 
 -12   0   2        0.86        3.51      1.25 o 
 -11   0   2        1.61        1.73      1.38 o 
 -10   0   2        2.04        3.15      0.78 o 
  -9   0   2       11.48       10.03      0.89 o 
  -8   0   2      275.89      260.19      4.24 o 
  -7   0   2      311.54      299.70      4.60 o 
  -6   0   2       26.59       28.03      0.57 o 
  -5   0   2        5.35        2.96      0.21 o 
  -4   0   2        1.83        7.47      0.85 o 
  -3   0   2      149.26      165.95      1.33 o 
  -2   0   2       72.20       69.40      0.54 o 
  -1   0   2     4629.36     4341.91     25.38 o 
   0   0   2     1073.67      976.46      6.04 o 
   1   0   2      369.83      339.01      2.22 o 
   2   0   2     1106.78     1077.52      6.28 o 
   3   0   2      186.47      197.75      1.78 o 
   4   0   2      321.52      306.58      2.99 o 
   5   0   2       21.61       22.90      0.49 o 
   6   0   2       70.98       60.67      1.01 o 
   7   0   2       11.10       11.84      0.75 o 
   8   0   2        8.74       10.16      0.71 o 
   9   0   2       43.57       46.17      2.88 o 
  10   0   2        2.88        1.79      0.75 o 
  11   0   2        0.77        0.07      0.60 o 
  12   0   2        0.27       -0.50      0.75 o 
 -12   1   2        6.46        5.76      1.25 o 
 -11   1   2        1.37        3.88      1.00 o 
 -10   1   2        0.33       -0.36      0.60 o 
  -9   1   2        7.12        4.42      0.71 o 
  -8   1   2       19.45       21.18      1.75 o 
  -7   1   2      130.70      123.23      1.79 o 
  -6   1   2        5.84        6.48      0.47 o 
  -5   1   2        9.64        8.81      0.35 o 
  -4   1   2      220.98      224.27      1.66 o 
  -3   1   2      737.36      738.71      4.49 o 
  -2   1   2      645.72      614.97      3.56 o 
  -1   1   2     1427.67     1383.78     10.95 o 
   0   1   2        6.24        3.73      0.22 o 
   1   1   2      964.21      946.73      8.19 o 
   2   1   2        4.56        9.53      0.29 o 
   3   1   2        3.48        4.30      0.46 o 
   4   1   2     3764.59     3790.91     38.10 o 
   5   1   2      535.86      563.59      4.52 o 
   6   1   2        2.20        2.91      0.16 o 
   7   1   2      180.48      181.30      2.02 o 
   8   1   2        0.06       -0.19      0.32 o 
   9   1   2       33.74       34.84      1.06 o 
  10   1   2       32.16       31.33      1.14 o 
  11   1   2       21.41       24.42      2.01 o 
  12   1   2        1.03        0.25      0.75 o 
 -11   2   2        0.00        0.75      1.00 o 
 -10   2   2       11.36       10.13      0.84 o 
  -9   2   2        6.14        5.56      0.66 o 
  -8   2   2       57.54       58.00      1.08 o 
  -7   2   2        5.92        6.75      0.44 o 
  -6   2   2       26.94       26.94      0.70 o 
  -5   2   2       39.22       39.03      0.81 o 
  -4   2   2       59.94       70.27      0.69 o 
  -3   2   2        4.04        4.54      0.17 o 
  -2   2   2       93.18      100.84      0.79 o 
  -1   2   2      633.13      576.81      4.82 o 
   0   2   2     5463.86     5150.39     33.55 o 
   1   2   2      373.46      358.04      2.41 o 
   2   2   2       49.70       52.65      0.72 o 
   3   2   2       14.56       13.72      0.63 o 
   4   2   2     1236.73     1292.26     23.56 o 
   5   2   2      434.91      450.39      9.27 o 
   6   2   2      297.28      311.79      7.02 o 
   7   2   2       42.42       33.60      0.67 o 
   8   2   2       35.50       31.22      1.34 o 
   9   2   2        4.15        2.94      0.42 o 
  10   2   2       49.65       46.38      1.24 o 
  11   2   2        0.00       -0.85      1.13 o 
  12   2   2       14.27       13.76      1.75 o 
 -11   3   2        0.74        1.73      0.88 o 
 -10   3   2        4.05        5.10      0.76 o 
  -9   3   2        0.89        1.13      0.36 o 
  -8   3   2        5.04        5.64      0.50 o 
  -7   3   2       34.70       32.81      0.83 o 
  -6   3   2       27.38       26.28      0.76 o 
  -5   3   2       28.11       23.68      0.53 o 
  -4   3   2        0.14        0.20      0.15 o 
  -3   3   2        0.02        0.02      0.14 o 
  -2   3   2      367.62      375.61      2.22 o 
  -1   3   2     2108.12     2068.36     12.31 o 
   0   3   2      243.83      247.68      1.65 o 
   1   3   2       59.63       61.14      0.56 o 
   2   3   2      244.68      242.55      2.24 o 
   3   3   2      384.84      390.21      3.11 o 
   4   3   2      384.33      400.64      4.33 o 
   5   3   2      734.48      824.33     15.79 o 
   6   3   2        0.02        0.50      0.50 o 
   7   3   2       19.22       22.56      1.75 o 
   8   3   2      122.50      127.57      4.26 o 
   9   3   2      121.91      115.17      3.51 o 
  10   3   2       32.27       31.83      1.25 o 
  11   3   2        0.03        0.25      0.50 o 
  12   3   2        0.17       -0.50      0.75 o 
 -11   4   2        2.07        2.76      1.50 o 
 -10   4   2        0.82        1.26      0.40 o 
  -9   4   2        2.43        1.56      0.49 o 
  -8   4   2       55.00       53.55      1.32 o 
  -7   4   2        0.84        0.31      0.34 o 
  -6   4   2       32.28       35.73      0.96 o 
  -5   4   2       27.62       28.08      0.63 o 
  -4   4   2      219.49      232.46      1.99 o 
  -3   4   2      193.62      212.50      1.55 o 
  -2   4   2        2.77        2.06      0.19 o 
  -1   4   2      283.64      312.49      1.90 o 
   0   4   2      365.33      386.76      2.36 o 
   1   4   2      246.11      264.56      1.80 o 
   2   4   2       12.60       10.77      0.23 o 
   3   4   2      366.88      389.77      4.24 o 
   4   4   2      151.18      168.00      1.56 o 
   5   4   2       22.06       25.21      0.49 o 
   6   4   2        0.12        0.50      0.50 o 
   7   4   2        2.15        0.25      0.75 o 
   8   4   2       39.66       35.09      2.26 o 
   9   4   2        7.98        5.26      1.25 o 
  11   4   2        2.54        1.75      0.50 o 
  12   4   2        0.11        0.75      0.75 o 
 -10   5   2        2.66        2.51      0.75 o 
  -9   5   2       16.59       16.25      0.91 o 
  -8   5   2       32.00       30.83      1.04 o 
  -7   5   2      152.57      150.32      2.52 o 
  -6   5   2      177.86      182.94      1.96 o 
  -5   5   2        0.09       -0.01      0.30 o 
  -4   5   2       29.54       32.89      0.62 o 
  -3   5   2       15.87       14.63      0.39 o 
  -2   5   2       10.97       11.14      0.32 o 
  -1   5   2      439.50      492.62      2.66 o 
   0   5   2       13.86       18.42      0.36 o 
   1   5   2      553.40      569.70      3.47 o 
   2   5   2      517.55      562.62      3.88 o 
   3   5   2      138.92      130.75      1.20 o 
   4   5   2      206.36      211.48      2.35 o 
   5   5   2       12.08       12.16      0.38 o 
   6   5   2        6.02        5.82      0.28 o 
   7   5   2        0.33        0.50      0.20 o 
  12   5   2        1.96        1.50      0.75 o 
 -10   6   2        2.83        0.58      0.67 o 
  -9   6   2       11.67       12.77      1.03 o 
  -8   6   2        7.23        7.41      0.72 o 
  -7   6   2      105.50      111.88      1.75 o 
  -6   6   2       53.27       51.02      1.17 o 
  -5   6   2       64.47       65.30      1.25 o 
  -4   6   2        4.17        5.92      0.41 o 
  -3   6   2        7.44        6.21      0.32 o 
  -2   6   2        2.67        3.10      0.23 o 
  -1   6   2      148.11      161.65      1.19 o 
   0   6   2      338.91      360.29      2.48 o 
   1   6   2      168.48      182.99      1.37 o 
   2   6   2      116.53      116.38      1.61 o 
   3   6   2      146.17      162.01      1.76 o 
   4   6   2        6.48        7.66      0.60 o 
   5   6   2       35.03       38.61      1.14 o 
   6   6   2       57.10       58.97      1.32 o 
   7   6   2       18.61       17.06      0.71 o 
   8   6   2        2.45        0.88      0.35 o 
   9   6   2       19.56       15.04      0.75 o 
  10   6   2        1.96        3.51      0.50 o 
  12   6   2        3.43        1.75      0.75 o 
  -9   7   2        4.02        3.97      1.02 o 
  -8   7   2       12.32       11.21      0.85 o 
  -7   7   2       20.70       20.91      1.59 o 
  -6   7   2        0.46        0.67      0.67 o 
  -5   7   2       79.41       83.62      1.83 o 
  -4   7   2        9.88       10.20      0.98 o 
  -3   7   2        1.31        0.57      0.27 o 
  -2   7   2        1.74        2.36      0.30 o 
  -1   7   2       26.60       28.31      0.59 o 
   0   7   2       53.49       57.50      0.80 o 
   1   7   2      341.36      365.51      2.69 o 
   2   7   2       39.70       43.95      0.82 o 
   3   7   2       12.03       13.82      0.55 o 
   4   7   2      142.02      143.29      2.38 o 
   5   7   2      144.06      130.47      3.01 o 
   6   7   2       21.44       19.80      0.96 o 
   7   7   2       51.83       47.90      1.32 o 
   8   7   2        1.56        1.85      0.42 o 
   9   7   2        5.47        3.89      0.53 o 
  10   7   2        2.92        1.75      0.75 o 
  11   7   2       12.06       10.78      1.00 o 
  -8   8   2        0.10       -0.15      1.13 o 
  -7   8   2        2.13        2.58      0.76 o 
  -6   8   2        2.16        1.97      0.64 o 
  -5   8   2        0.70        1.24      0.62 o 
  -4   8   2      268.71      274.73      3.81 o 
  -3   8   2       67.40       66.29      1.64 o 
  -2   8   2        0.38       -0.24      0.32 o 
  -1   8   2        5.26        4.82      0.37 o 
   0   8   2        1.35        0.38      0.25 o 
   1   8   2       11.34       14.50      0.46 o 
   2   8   2       67.59       65.04      1.64 o 
   3   8   2       36.63       43.66      0.99 o 
   4   8   2       15.77       16.48      0.48 o 
   5   8   2       50.39       44.53      1.50 o 
   6   8   2        2.61        3.37      0.63 o 
   7   8   2        5.92        5.29      0.88 o 
   8   8   2        0.19       -0.40      0.50 o 
   9   8   2       19.84       17.68      0.89 o 
  10   8   2        0.97        2.13      0.53 o 
  11   8   2        6.82        8.27      1.00 o 
  -7   9   2        0.05       -0.27      0.87 o 
  -6   9   2        0.30        0.64      1.03 o 
  -5   9   2        0.75        0.95      0.88 o 
  -4   9   2      128.93      140.00      3.28 o 
  -3   9   2       90.93       87.38      2.02 o 
  -2   9   2        0.75        0.31      0.42 o 
  -1   9   2        2.73        1.66      0.40 o 
   0   9   2        1.40        1.12      0.29 o 
   1   9   2       42.58       42.12      0.99 o 
   2   9   2       64.56       58.29      1.11 o 
   3   9   2      157.05      159.11      2.18 o 
   4   9   2       44.51       43.17      1.00 o 
   5   9   2        8.84        6.68      2.01 o 
   6   9   2        0.51        0.63      1.13 o 
   7   9   2        2.64        2.26      0.60 o 
   8   9   2        3.11        3.10      0.60 o 
   9   9   2        0.00        0.32      0.60 o 
  10   9   2        5.04        7.27      1.00 o 
  -6  10   2        0.04        0.36      1.02 o 
  -5  10   2        0.49       -0.83      0.83 o 
  -4  10   2        2.32        0.53      1.38 o 
  -3  10   2       19.37       16.34      1.14 o 
  -2  10   2       20.41       20.08      0.86 o 
  -1  10   2        0.00        0.06      0.42 o 
   0  10   2       29.74       28.49      1.07 o 
   1  10   2        0.62        0.45      0.37 o 
   2  10   2       14.19       12.65      0.69 o 
   3  10   2        5.09        3.55      0.50 o 
   4  10   2       10.56       11.22      0.69 o 
   5  10   2        1.13        0.33      0.52 o 
   6  10   2       13.34       10.90      1.06 o 
   7  10   2        4.46        2.34      0.64 o 
   8  10   2        2.76        2.98      1.38 o 
   9  10   2        9.05        8.52      1.25 o 
  -5  11   2        0.99        2.26      1.75 o 
  -4  11   2        3.13        2.03      1.63 o 
  -3  11   2        0.40       -0.78      0.88 o 
  -2  11   2       10.39       11.54      1.42 o 
  -1  11   2       31.53       31.75      1.60 o 
   0  11   2        4.94        4.31      1.08 o 
   1  11   2        0.10       -0.54      0.54 o 
   2  11   2        2.30        3.00      0.57 o 
   3  11   2       12.82       15.25      0.86 o 
   4  11   2        1.36        0.92      0.48 o 
   5  11   2        9.97        9.01      0.84 o 
   6  11   2       23.30       20.95      1.42 o 
   7  11   2        0.33        0.75      1.00 o 
   8  11   2       13.93       12.28      1.50 o 
  -3  12   2        0.15        0.09      1.00 o 
  -2  12   2        0.40        0.63      0.89 o 
  -1  12   2        4.81        2.36      0.83 o 
   0  12   2        4.20        2.42      0.72 o 
   1  12   2        1.47        0.66      0.91 o 
   2  12   2        6.34        7.40      0.87 o 
   3  12   2       10.05       10.78      1.12 o 
   4  12   2        0.85        0.42      0.47 o 
   5  12   2        4.39        5.01      1.50 o 
   6  12   2        0.13        0.25      1.00 o 
   7  12   2        0.45        1.50      1.25 o 
   1  13   2        6.64        6.38      1.14 o 
   2  13   2        1.36        2.76      1.25 o 
   3  13   2        0.01       -0.38      0.64 o 
  -3 -12   3        1.46        3.01      1.25 o 
  -2 -12   3        1.04        1.89      0.96 o 
  -1 -12   3       12.76       15.29      1.42 o 
   0 -12   3        2.73        4.01      1.25 o 
  -6 -11   3        0.11        1.00      1.25 o 
  -5 -11   3        7.25        8.71      1.38 o 
  -4 -11   3        0.03       -0.25      0.65 o 
  -3 -11   3        7.91        8.04      0.91 o 
  -2 -11   3        0.78        1.18      0.66 o 
  -1 -11   3       20.22       20.77      1.20 o 
   0 -11   3       17.71       14.59      2.26 o 
   1 -11   3        0.12       -0.25      1.00 o 
   2 -11   3        0.69        1.25      1.50 o 
   3 -11   3        0.34       -1.25      1.50 o 
  -8 -10   3        9.27       10.03      1.75 o 
  -7 -10   3        3.50        2.01      1.25 o 
  -6 -10   3        2.22        1.28      0.76 o 
  -5 -10   3       26.10       28.03      1.52 o 
  -4 -10   3        2.44        0.69      0.54 o 
  -3 -10   3       19.56       17.61      0.99 o 
  -2 -10   3        0.40        0.34      0.50 o 
  -1 -10   3        0.01       -0.25      0.58 o 
   0 -10   3        4.95        4.54      0.72 o 
   1 -10   3       16.28       13.85      1.09 o 
   2 -10   3        3.15        1.88      1.38 o 
   3 -10   3        1.99        2.51      1.50 o 
   4 -10   3        1.57        1.40      1.38 o 
   5 -10   3        0.03       -0.77      1.02 o 
  -9  -9   3        9.89        8.02      1.50 o 
  -8  -9   3        0.49        0.00      1.00 o 
  -7  -9   3       46.87       43.55      2.08 o 
  -6  -9   3       48.29       51.43      1.64 o 
  -5  -9   3        9.07        8.22      0.66 o 
  -4  -9   3        2.16        1.50      0.58 o 
  -3  -9   3        0.13        0.28      0.50 o 
  -2  -9   3       20.16       21.22      0.86 o 
  -1  -9   3       34.91       34.61      1.06 o 
   0  -9   3        7.81        6.29      0.63 o 
   1  -9   3       30.99       31.60      1.09 o 
   2  -9   3       29.59       32.07      2.66 o 
   3  -9   3        3.42        5.10      0.96 o 
   4  -9   3       12.52       14.05      1.42 o 
   5  -9   3        1.20        0.58      0.90 o 
   6  -9   3        1.00        1.30      1.13 o 
   7  -9   3        0.03       -0.87      0.87 o 
 -10  -8   3        0.13       -0.25      1.00 o 
  -9  -8   3        0.09        1.25      1.00 o 
  -8  -8   3        4.58        2.14      1.00 o 
  -7  -8   3       77.19       76.49      2.21 o 
  -6  -8   3       33.74       32.52      2.29 o 
  -5  -8   3      117.08      106.26      1.70 o 
  -4  -8   3       45.76       47.99      1.17 o 
  -3  -8   3        3.68        3.34      0.50 o 
  -2  -8   3       22.25       22.55      0.88 o 
  -1  -8   3        5.42        7.34      0.54 o 
   0  -8   3        3.60        3.46      0.40 o 
   1  -8   3       30.49       30.12      0.96 o 
   2  -8   3      117.19      119.29      2.17 o 
   3  -8   3       13.46       16.31      0.99 o 
   4  -8   3        4.54        4.17      0.69 o 
   5  -8   3       33.70       33.47      1.39 o 
   6  -8   3        3.11        3.93      0.79 o 
   7  -8   3        4.92        2.34      0.90 o 
   8  -8   3        1.32        1.95      1.06 o 
 -10  -7   3        3.93        4.01      1.00 o 
  -9  -7   3        6.01        5.55      0.83 o 
  -8  -7   3        3.90        3.72      0.78 o 
  -7  -7   3       11.92        9.52      0.96 o 
  -6  -7   3       24.94       24.69      1.63 o 
  -5  -7   3        8.08        7.61      0.54 o 
  -4  -7   3       26.25       23.87      0.86 o 
  -3  -7   3       83.76       84.32      1.52 o 
  -2  -7   3        4.26        3.90      0.57 o 
  -1  -7   3       14.74       13.57      0.48 o 
   0  -7   3      384.52      387.51      2.85 o 
   1  -7   3       36.40       37.09      0.86 o 
   2  -7   3       11.56        9.96      0.50 o 
   3  -7   3       44.98       44.78      1.36 o 
   4  -7   3       19.11       19.21      1.14 o 
   5  -7   3       28.16       32.31      1.35 o 
   6  -7   3       21.02       20.41      0.98 o 
   7  -7   3        7.40        6.10      0.70 o 
   8  -7   3        4.92        4.38      0.92 o 
   9  -7   3        0.17        0.18      0.69 o 
 -11  -6   3        0.00        0.00      0.75 o 
 -10  -6   3        1.02       -0.50      0.75 o 
  -9  -6   3        0.24        1.38      0.64 o 
  -8  -6   3       56.71       57.62      1.85 o 
  -7  -6   3        5.61        6.47      0.78 o 
  -6  -6   3       10.11       12.45      0.69 o 
  -5  -6   3        3.82        4.19      0.39 o 
  -4  -6   3       19.27       18.68      0.74 o 
  -3  -6   3      133.62      137.30      1.93 o 
  -2  -6   3        0.10        0.44      0.25 o 
  -1  -6   3        0.00       -0.07      0.23 o 
   0  -6   3       19.66       18.99      0.48 o 
   1  -6   3        0.21        0.06      0.24 o 
   2  -6   3       39.90       38.08      0.71 o 
   3  -6   3      146.47      144.99      1.82 o 
   4  -6   3        1.51        0.34      0.48 o 
   5  -6   3       22.35       20.31      0.97 o 
   6  -6   3        3.67        3.39      0.94 o 
   7  -6   3        0.06       -0.02      0.57 o 
   8  -6   3        9.67        9.20      0.88 o 
   9  -6   3       17.85       20.29      1.15 o 
  10  -6   3        0.02       -0.75      1.50 o 
 -11  -5   3        1.25        2.76      1.00 o 
 -10  -5   3        0.08        0.13      0.64 o 
  -9  -5   3       25.13       26.95      1.50 o 
  -8  -5   3       55.61       50.63      1.68 o 
  -7  -5   3       57.85       58.70      1.68 o 
  -6  -5   3        3.03        3.50      1.38 o 
  -5  -5   3       12.16       13.09      0.54 o 
  -4  -5   3        0.41        0.68      0.29 o 
  -3  -5   3      209.58      223.67      2.08 o 
  -2  -5   3      189.10      188.76      1.69 o 
  -1  -5   3       47.16       45.23      0.62 o 
   0  -5   3       58.01       56.25      0.55 o 
   1  -5   3       20.16       16.88      0.41 o 
   2  -5   3       14.02       12.91      0.42 o 
   3  -5   3        6.33        9.04      0.47 o 
   4  -5   3       25.64       27.45      0.93 o 
   5  -5   3        1.45        1.70      0.61 o 
   6  -5   3      107.73      113.51      2.21 o 
   7  -5   3       16.61       15.88      1.03 o 
   8  -5   3        0.05       -0.50      0.52 o 
   9  -5   3       12.20       12.99      0.94 o 
  10  -5   3        1.21       -0.75      1.25 o 
 -11  -4   3        0.27        3.26      1.00 o 
 -10  -4   3        3.90        3.66      0.78 o 
  -9  -4   3        2.52        0.82      0.60 o 
  -8  -4   3       33.30       29.24      1.32 o 
  -7  -4   3      115.51      120.06      2.57 o 
  -6  -4   3       62.59       66.58      2.13 o 
  -5  -4   3        0.92        1.10      0.20 o 
  -4  -4   3       33.05       36.51      0.74 o 
  -3  -4   3     1366.19     1429.41      9.52 o 
  -2  -4   3      124.97      121.87      0.98 o 
  -1  -4   3      442.16      477.53      2.55 o 
   0  -4   3      112.60      123.79      0.92 o 
   1  -4   3       72.44       73.85      0.71 o 
   2  -4   3       13.74       14.94      0.37 o 
   3  -4   3       30.84       36.02      0.68 o 
   4  -4   3        7.59        7.67      0.53 o 
   5  -4   3        1.01        0.91      0.34 o 
   6  -4   3      130.63      130.54      2.24 o 
   7  -4   3        0.73       -0.31      0.41 o 
   8  -4   3        0.11        0.00      0.47 o 
   9  -4   3       11.76       13.41      1.09 o 
  10  -4   3       18.59       19.24      1.50 o 
  11  -4   3        3.05        1.75      1.50 o 
 -12  -3   3        6.68        5.26      1.25 o 
 -11  -3   3        2.87        3.01      1.00 o 
 -10  -3   3       11.67       11.23      0.96 o 
  -9  -3   3        1.31        1.61      0.60 o 
  -8  -3   3        2.02        1.04      0.60 o 
  -7  -3   3      382.11      361.33      5.49 o 
  -6  -3   3      118.68      126.86      2.46 o 
  -5  -3   3       27.51       27.53      0.57 o 
  -4  -3   3      314.91      325.94      2.91 o 
  -3  -3   3       62.63       76.10      0.84 o 
  -2  -3   3       18.39       16.18      0.30 o 
  -1  -3   3        0.63        1.89      0.24 o 
   0  -3   3       50.51       59.81      0.56 o 
   1  -3   3      989.41     1014.70      5.07 o 
   2  -3   3      142.42      143.44      1.18 o 
   3  -3   3      178.68      172.48      1.51 o 
   4  -3   3       69.18       78.41      1.05 o 
   5  -3   3       84.89       77.14      1.45 o 
   6  -3   3       31.69       30.46      0.96 o 
   7  -3   3      101.61      107.10      1.50 o 
   8  -3   3        3.01        2.25      0.65 o 
   9  -3   3      157.30      160.15      5.01 o 
  10  -3   3       15.80       16.66      2.13 o 
  11  -3   3        0.20       -0.75      1.00 o 
 -12  -2   3        0.68        0.50      1.00 o 
 -11  -2   3        0.02       -0.50      0.75 o 
 -10  -2   3       10.97       10.81      0.96 o 
  -9  -2   3        0.50        1.79      0.60 o 
  -8  -2   3       28.35       26.20      1.14 o 
  -7  -2   3      253.78      240.80      3.98 o 
  -6  -2   3      363.55      358.36      3.98 o 
  -5  -2   3       76.85       69.32      1.05 o 
  -4  -2   3      107.56      120.83      1.05 o 
  -3  -2   3        0.13        0.33      0.25 o 
  -2  -2   3      864.39      890.47      5.32 o 
  -1  -2   3     1645.52     1594.82      8.82 o 
   0  -2   3     4623.22     4595.53     24.54 o 
   1  -2   3     1901.95     1912.61     10.01 o 
   2  -2   3     1026.66     1062.59      6.33 o 
   3  -2   3      954.58      970.67      6.24 o 
   4  -2   3      261.30      264.62      2.16 o 
   5  -2   3        8.25        6.81      0.39 o 
   6  -2   3      149.47      158.08      1.69 o 
   7  -2   3      101.67      102.11      1.73 o 
   8  -2   3        5.66        5.94      0.78 o 
   9  -2   3      112.37      112.03      3.76 o 
  10  -2   3       66.85       68.90      3.38 o 
  11  -2   3        1.71        4.76      1.25 o 
  12  -2   3        1.50        0.75      1.00 o 
 -12  -1   3        0.09        0.50      1.00 o 
 -11  -1   3        2.59        1.75      1.00 o 
 -10  -1   3       30.44       33.03      1.50 o 
  -9  -1   3       10.38        9.07      0.96 o 
  -8  -1   3       37.90       38.52      1.42 o 
  -7  -1   3       16.50       12.53      0.96 o 
  -6  -1   3       94.54       86.88      1.04 o 
  -5  -1   3      113.96      133.38      1.24 o 
  -4  -1   3       10.50       15.45      0.39 o 
  -3  -1   3        2.47        1.64      0.18 o 
  -2  -1   3        3.13        6.07      0.19 o 
  -1  -1   3        0.03       -0.03      0.13 o 
   0  -1   3     1523.06     1447.92     10.18 o 
   1  -1   3     9999.87     9654.15     49.70 o 
   2  -1   3      552.23      542.75      3.34 o 
   3  -1   3      216.03      231.55      1.61 o 
   4  -1   3        7.01        7.75      0.20 o 
   5  -1   3        0.21        0.09      0.14 o 
   6  -1   3       12.24       14.58      0.69 o 
   7  -1   3       31.84       30.17      0.99 o 
   8  -1   3       37.58       33.59      1.09 o 
   9  -1   3       15.07       14.58      0.96 o 
  10  -1   3       26.87       26.79      1.32 o 
  11  -1   3        2.35        1.88      0.71 o 
  12  -1   3        0.21        1.00      1.00 o 
 -12   0   3        0.05       -1.00      1.00 o 
 -11   0   3       10.41        9.02      1.50 o 
 -10   0   3        0.02        0.00      1.00 o 
  -9   0   3       39.00       36.18      1.50 o 
  -8   0   3       10.21       10.69      0.96 o 
  -7   0   3        0.01        0.10      0.29 o 
  -6   0   3       32.35       33.99      0.67 o 
  -5   0   3      179.45      181.25      1.84 o 
  -4   0   3     1148.02     1202.35      8.09 o 
  -3   0   3      260.87      264.85      1.74 o 
  -2   0   3       54.95       60.04      0.53 o 
  -1   0   3     2344.73     2226.24     18.41 o 
   0   0   3     1325.23     1230.92      7.19 o 
   1   0   3      844.41      794.16      4.04 o 
   2   0   3     1184.83     1182.88      6.22 o 
   3   0   3      310.45      294.16      1.98 o 
   4   0   3        3.61        2.81      0.49 o 
   5   0   3      129.36      130.94      1.60 o 
   6   0   3      125.93      122.40      1.54 o 
   7   0   3        1.16        1.89      0.36 o 
   8   0   3       81.84       80.08      1.92 o 
   9   0   3        1.53        2.01      0.88 o 
  10   0   3       15.78       19.85      0.96 o 
  11   0   3        2.62        1.32      0.60 o 
  12   0   3        3.28        2.26      1.00 o 
 -11   1   3        7.62        5.26      1.25 o 
 -10   1   3        3.45        2.28      0.88 o 
  -9   1   3        1.80        3.21      0.54 o 
  -8   1   3        0.53        0.13      0.29 o 
  -7   1   3        0.96        0.63      0.29 o 
  -6   1   3        6.98        7.11      0.43 o 
  -5   1   3      134.84      124.75      1.74 o 
  -4   1   3       35.87       39.60      0.50 o 
  -3   1   3     1385.55     1430.47      7.68 o 
  -2   1   3      605.02      648.07      3.76 o 
  -1   1   3       10.85       10.98      0.27 o 
   0   1   3     2124.80     2062.32     11.80 o 
   1   1   3      888.99      846.88      4.87 o 
   2   1   3        3.28        3.27      0.24 o 
   3   1   3       64.18       67.05      0.86 o 
   4   1   3       32.03       42.53      0.53 o 
   5   1   3       26.14       23.33      0.58 o 
   6   1   3        2.76        3.48      0.25 o 
   7   1   3        1.55        1.86      0.33 o 
   8   1   3        6.32        5.77      0.49 o 
   9   1   3       80.30       73.90      1.45 o 
  10   1   3        2.79        1.38      0.53 o 
  11   1   3        7.02        6.60      0.75 o 
  12   1   3        6.76        7.02      1.00 o 
 -11   2   3        1.65        3.79      0.89 o 
 -10   2   3        6.95        7.67      0.76 o 
  -9   2   3        8.54        7.98      0.51 o 
  -8   2   3       57.73       53.59      1.08 o 
  -7   2   3        7.71        7.43      0.50 o 
  -6   2   3      166.57      172.05      2.14 o 
  -5   2   3        0.69        0.45      0.22 o 
  -4   2   3       66.74       84.60      0.87 o 
  -3   2   3      470.25      494.10      3.03 o 
  -2   2   3        5.01        3.14      0.20 o 
  -1   2   3      805.34      806.25      4.50 o 
   0   2   3     2887.90     2779.90     14.18 o 
   1   2   3      127.23      132.56      0.91 o 
   2   2   3      422.12      387.36      2.84 o 
   3   2   3       99.83      105.27      1.25 o 
   4   2   3      367.13      355.86      3.93 o 
   5   2   3       50.91       66.24      0.98 o 
   6   2   3        7.51        5.19      0.43 o 
   7   2   3       47.34       49.09      0.90 o 
   8   2   3       15.63       16.08      0.94 o 
   9   2   3        2.04        2.51      0.35 o 
  10   2   3       20.46       18.65      1.15 o 
  11   2   3        0.21        0.10      0.75 o 
  12   2   3       13.82       17.41      2.01 o 
 -11   3   3        2.17        0.50      1.25 o 
 -10   3   3       11.94       14.73      1.02 o 
  -9   3   3        4.84        4.49      0.51 o 
  -8   3   3       18.26       17.15      0.76 o 
  -7   3   3        0.78        0.47      0.34 o 
  -6   3   3      147.85      147.75      1.99 o 
  -5   3   3       51.02       53.19      0.83 o 
  -4   3   3        7.54        7.32      0.27 o 
  -3   3   3       13.46       16.00      0.35 o 
  -2   3   3      477.68      452.37      2.63 o 
  -1   3   3      186.96      185.81      1.27 o 
   0   3   3      139.95      156.98      1.15 o 
   1   3   3     1196.90     1218.62      7.91 o 
   2   3   3        0.91        0.44      0.11 o 
   3   3   3       14.64       13.46      0.43 o 
   4   3   3        1.58        1.02      0.28 o 
   5   3   3        0.05        0.57      0.37 o 
   6   3   3        0.18        0.75      0.75 o 
   7   3   3        2.53        2.51      0.75 o 
   8   3   3       43.53       52.13      2.76 o 
   9   3   3        4.00        1.75      1.00 o 
  10   3   3        4.00        3.84      0.47 o 
  11   3   3        1.30        0.75      0.50 o 
  12   3   3        1.72        1.50      0.75 o 
 -11   4   3        0.37        0.50      1.25 o 
 -10   4   3       12.54       13.64      0.82 o 
  -9   4   3        6.20        5.98      0.76 o 
  -8   4   3       36.99       32.83      1.74 o 
  -7   4   3        1.15        0.84      0.43 o 
  -6   4   3       40.98       43.07      1.11 o 
  -5   4   3      106.96      105.37      1.32 o 
  -4   4   3       86.76       76.57      0.89 o 
  -3   4   3       88.50       85.68      0.81 o 
  -2   4   3      162.03      187.57      1.32 o 
  -1   4   3       59.78       56.09      0.84 o 
   0   4   3      224.05      239.56      1.56 o 
   1   4   3      992.66     1076.25      6.17 o 
   2   4   3      424.56      418.26      3.17 o 
   3   4   3       41.41       55.29      0.96 o 
   4   4   3       47.20       49.80      0.80 o 
   5   4   3       42.05       43.35      0.83 o 
   6   4   3       26.21       30.58      1.75 o 
   7   4   3        0.02       -0.25      0.75 o 
   8   4   3        0.54        0.50      0.75 o 
   9   4   3        0.02        0.25      0.75 o 
  10   4   3        0.00        0.00      1.00 o 
 -10   5   3        4.43        2.80      1.38 o 
  -9   5   3        8.99       11.85      0.87 o 
  -8   5   3       77.88       71.51      1.51 o 
  -7   5   3       59.97       52.28      1.25 o 
  -6   5   3       18.03       16.95      0.64 o 
  -5   5   3       27.78       25.24      0.68 o 
  -4   5   3      352.65      347.35      2.70 o 
  -3   5   3       89.44       84.24      1.06 o 
  -2   5   3        0.51        0.16      0.15 o 
  -1   5   3        0.12        0.53      0.16 o 
   0   5   3       82.03       89.15      0.71 o 
   1   5   3     1172.64     1279.04      7.42 o 
   2   5   3        1.49        3.12      0.19 o 
   3   5   3      348.60      346.49      2.62 o 
   4   5   3        4.14        4.65      0.36 o 
   5   5   3      180.30      170.79      1.68 o 
   6   5   3        0.58        0.33      0.18 o 
   7   5   3       18.63       18.33      1.50 o 
   8   5   3       36.62       37.34      2.26 o 
  -9   6   3        2.92        2.04      0.75 o 
  -8   6   3       36.47       33.73      1.17 o 
  -7   6   3       52.38       54.46      1.44 o 
  -6   6   3       23.82       24.95      0.90 o 
  -5   6   3       13.89       16.10      0.63 o 
  -4   6   3       24.02       22.01      0.64 o 
  -3   6   3        0.00        0.31      0.22 o 
  -2   6   3       14.95       15.67      0.42 o 
  -1   6   3      152.53      162.62      1.30 o 
   0   6   3       27.94       32.51      0.51 o 
   1   6   3      139.84      141.82      1.18 o 
   2   6   3        1.52        0.52      0.24 o 
   3   6   3        8.49        6.26      0.36 o 
   4   6   3      171.83      174.45      2.92 o 
   5   6   3      804.90      813.93      8.71 o 
   6   6   3        8.19        7.40      0.53 o 
   7   6   3      120.24      122.58      2.03 o 
   8   6   3       39.21       35.36      0.89 o 
  -9   7   3        7.47        6.02      1.25 o 
  -8   7   3       35.89       39.33      3.13 o 
  -7   7   3        6.30        4.32      0.76 o 
  -6   7   3        8.76        9.60      0.84 o 
  -5   7   3        1.06        0.85      0.58 o 
  -4   7   3       45.86       48.23      1.14 o 
  -3   7   3       11.28        8.95      0.47 o 
  -2   7   3        1.86        2.22      0.29 o 
  -1   7   3       67.70       63.49      0.91 o 
   0   7   3       15.20       18.60      0.46 o 
   1   7   3       76.96       82.84      0.89 o 
   2   7   3      115.93      124.90      1.54 o 
   3   7   3       32.37       32.45      0.65 o 
   4   7   3      123.36      120.07      2.39 o 
   5   7   3      464.45      442.95      6.27 o 
   6   7   3       78.71       77.10      1.68 o 
   7   7   3      322.19      314.10      4.60 o 
   8   7   3       20.27       18.23      1.13 o 
   9   7   3       51.98       47.62      1.06 o 
  10   7   3       15.76       16.29      1.00 o 
  -8   8   3        0.20        0.18      0.87 o 
  -7   8   3        6.30        6.41      0.84 o 
  -6   8   3        6.94        7.04      0.81 o 
  -5   8   3       15.75       13.15      0.74 o 
  -4   8   3       91.68       90.32      1.65 o 
  -3   8   3       82.28       84.12      1.96 o 
  -2   8   3        0.00       -0.35      0.35 o 
  -1   8   3       13.93        9.97      0.46 o 
   0   8   3       32.62       27.95      0.57 o 
   1   8   3       10.11       10.00      0.63 o 
   2   8   3      225.60      211.75      2.32 o 
   3   8   3        8.26        8.86      0.59 o 
   4   8   3      126.11      124.60      1.57 o 
   5   8   3      240.93      240.17      6.14 o 
   6   8   3      217.07      222.43      5.26 o 
   7   8   3        4.91        5.76      0.88 o 
   8   8   3       19.71       13.50      1.13 o 
   9   8   3        4.60        3.02      0.63 o 
  10   8   3        0.06       -0.50      0.50 o 
  11   8   3        4.58        4.26      0.75 o 
  -7   9   3        1.23        1.21      0.87 o 
  -6   9   3        1.13        0.86      0.80 o 
  -5   9   3        0.01       -0.19      0.75 o 
  -4   9   3       31.47       30.61      1.59 o 
  -3   9   3       56.91       61.75      1.50 o 
  -2   9   3       13.43        9.77      0.78 o 
  -1   9   3       63.51       61.31      1.25 o 
   0   9   3        6.39        4.41      0.39 o 
   1   9   3       11.32       11.27      0.55 o 
   2   9   3        1.84        2.14      0.37 o 
   3   9   3       91.30       95.45      1.57 o 
   4   9   3      277.66      267.93      4.85 o 
   5   9   3      167.34      177.13      3.45 o 
   6   9   3       16.75       15.94      1.06 o 
   7   9   3        4.03        4.32      0.71 o 
   8   9   3        0.61        0.86      0.60 o 
   9   9   3        0.67       -0.07      0.60 o 
  10   9   3        4.78        4.26      1.00 o 
  -6  10   3       11.28       12.78      2.26 o 
  -5  10   3        0.07       -0.13      0.74 o 
  -4  10   3       13.04       11.17      1.63 o 
  -3  10   3       80.98       81.82      4.14 o 
  -2  10   3       31.92       29.96      1.54 o 
  -1  10   3        0.76        0.74      0.39 o 
   0  10   3       17.79       15.65      0.78 o 
   1  10   3       51.25       50.79      1.24 o 
   2  10   3       13.77       10.64      0.62 o 
   3  10   3       16.32       15.11      0.76 o 
   4  10   3        4.27        4.84      0.50 o 
   5  10   3        1.38        0.93      0.52 o 
   6  10   3        0.07       -0.14      0.60 o 
   7  10   3        3.67        1.40      1.00 o 
   8  10   3       15.54       17.79      1.14 o 
   9  10   3       24.65       31.58      1.75 o 
  -4  11   3        1.57        0.71      0.96 o 
  -3  11   3       27.49       31.51      1.68 o 
  -2  11   3        2.38        1.91      1.15 o 
  -1  11   3       11.74       13.54      1.01 o 
   0  11   3        1.54        1.70      0.62 o 
   1  11   3        3.65        4.12      0.55 o 
   2  11   3        4.84        6.53      0.63 o 
   3  11   3        5.92        4.26      0.54 o 
   4  11   3        4.98        5.83      0.61 o 
   5  11   3        0.04       -0.10      0.52 o 
   6  11   3        2.74        1.28      0.78 o 
   7  11   3        3.83        2.26      1.00 o 
   8  11   3        4.25        4.26      1.00 o 
  -3  12   3        0.51       -0.34      0.96 o 
  -2  12   3       16.35       11.50      1.32 o 
  -1  12   3       17.64       16.93      1.27 o 
   0  12   3        0.00        0.91      0.66 o 
   1  12   3       15.88       16.24      1.32 o 
   2  12   3        6.04        5.65      0.84 o 
   3  12   3        0.00        0.36      0.56 o 
   4  12   3       20.11       22.22      1.12 o 
   5  12   3        1.44        3.26      1.25 o 
   6  12   3        4.28        5.51      1.25 o 
   7  12   3        2.33        2.76      1.25 o 
   1  13   3       13.44       15.38      1.38 o 
   2  13   3        6.62        6.77      1.25 o 
   3  13   3        0.17        0.00      0.49 o 
   4  13   3        0.08       -0.50      1.25 o 
  -5 -11   4        1.57        2.34      0.67 o 
  -4 -11   4        4.51        4.61      0.83 o 
  -3 -11   4        8.79        8.77      1.50 o 
  -2 -11   4       42.90       43.36      2.51 o 
  -1 -11   4        0.02       -0.10      0.83 o 
   0 -11   4        1.67        0.25      1.00 o 
   1 -11   4        0.15        1.25      1.25 o 
   2 -11   4        0.82        3.01      1.50 o 
  -7 -10   4        3.51        2.01      1.25 o 
  -6 -10   4        6.89        9.34      0.87 o 
  -5 -10   4       17.62       15.43      1.06 o 
  -4 -10   4        4.77        3.18      0.77 o 
  -3 -10   4       17.66       19.33      1.08 o 
  -2 -10   4        3.19        1.74      0.66 o 
  -1 -10   4        0.01        0.03      0.78 o 
   0 -10   4        1.28        1.81      0.78 o 
   1 -10   4       24.94       28.78      1.68 o 
   2 -10   4        8.84       12.03      1.75 o 
   3 -10   4        8.67       14.04      2.01 o 
   4 -10   4        0.23        1.00      1.06 o 
   5 -10   4        0.34        0.00      1.63 o 
  -8  -9   4        1.84        1.00      1.25 o 
  -7  -9   4       17.59       17.68      2.13 o 
  -6  -9   4        0.75        0.46      0.58 o 
  -5  -9   4       22.04       20.74      0.96 o 
  -4  -9   4        2.91        2.23      0.57 o 
  -3  -9   4       15.06       14.71      0.89 o 
  -2  -9   4        0.84        0.57      0.43 o 
  -1  -9   4        5.54        4.28      0.66 o 
   0  -9   4        5.59        4.33      0.66 o 
   1  -9   4       51.54       53.95      1.99 o 
   2  -9   4        9.82        8.13      1.14 o 
   3  -9   4        5.08        6.98      1.14 o 
   4  -9   4       28.26       30.14      1.88 o 
   5  -9   4       31.26       29.56      1.85 o 
   6  -9   4        0.51        2.45      1.06 o 
  -9  -8   4        5.68        7.02      1.50 o 
  -8  -8   4        0.63       -0.50      0.75 o 
  -7  -8   4        1.45        0.58      0.66 o 
  -6  -8   4        6.37        4.21      0.74 o 
  -5  -8   4        6.57        6.16      0.63 o 
  -4  -8   4       29.38       27.56      1.01 o 
  -3  -8   4       72.28       72.25      1.52 o 
  -2  -8   4        0.41        0.38      0.51 o 
  -1  -8   4        1.43        1.89      0.44 o 
   0  -8   4        7.74        7.18      0.72 o 
   1  -8   4       30.64       31.75      1.34 o 
   2  -8   4       25.64       26.29      1.13 o 
   3  -8   4        5.17        4.19      0.69 o 
   4  -8   4        0.47        0.23      0.62 o 
   5  -8   4        3.96        4.45      0.75 o 
   6  -8   4       16.62       15.80      1.11 o 
   7  -8   4       15.85       16.33      2.01 o 
 -10  -7   4        0.21        1.25      1.00 o 
  -9  -7   4        0.23       -1.00      1.00 o 
  -8  -7   4        0.41        0.29      0.60 o 
  -7  -7   4        0.08       -0.33      0.58 o 
  -6  -7   4       10.54        9.62      0.55 o 
  -5  -7   4       18.97       18.79      0.81 o 
  -4  -7   4       19.23       18.21      0.81 o 
  -3  -7   4      106.57      108.91      1.80 o 
  -2  -7   4        4.37        3.15      0.45 o 
  -1  -7   4      191.38      195.89      1.94 o 
   0  -7   4      127.71      123.01      1.58 o 
   1  -7   4        2.46        1.55      0.41 o 
   2  -7   4       17.74       19.42      0.77 o 
   3  -7   4        0.10       -0.06      0.54 o 
   4  -7   4        2.58        1.34      0.78 o 
   5  -7   4        0.88        0.03      0.78 o 
   6  -7   4        0.38       -0.78      0.78 o 
   7  -7   4        0.18       -0.18      0.73 o 
   8  -7   4        6.82        8.33      1.38 o 
 -10  -6   4        1.71        0.75      0.75 o 
  -9  -6   4       22.89       20.54      1.50 o 
  -8  -6   4       31.29       31.11      1.50 o 
  -7  -6   4        0.39        0.58      0.52 o 
  -6  -6   4       41.37       37.02      0.87 o 
  -5  -6   4        3.41        4.34      0.47 o 
  -4  -6   4      132.66      127.57      1.82 o 
  -3  -6   4        0.21        0.31      0.32 o 
  -2  -6   4       76.94       80.58      1.12 o 
  -1  -6   4       59.04       54.16      0.82 o 
   0  -6   4        8.80        8.32      0.44 o 
   1  -6   4      268.33      250.23      2.11 o 
   2  -6   4        2.51        2.90      0.50 o 
   3  -6   4        0.53        0.84      0.58 o 
   4  -6   4       64.03       62.86      1.50 o 
   5  -6   4       22.87       24.01      1.04 o 
   6  -6   4       23.79       23.82      1.05 o 
   7  -6   4        0.22       -0.28      0.54 o 
   8  -6   4        0.20       -0.43      0.59 o 
   9  -6   4        0.66       -0.42      0.67 o 
 -11  -5   4       33.16       43.36      2.51 o 
 -10  -5   4        8.89       11.53      1.50 o 
  -9  -5   4        0.00        0.86      1.00 o 
  -8  -5   4        5.85        6.52      1.75 o 
  -7  -5   4       88.76       91.66      2.39 o 
  -6  -5   4        9.22        8.89      0.51 o 
  -5  -5   4       10.01        7.59      0.50 o 
  -4  -5   4       16.10       18.74      0.74 o 
  -3  -5   4        5.07        6.90      0.43 o 
  -2  -5   4        4.87        4.49      0.28 o 
  -1  -5   4       74.91       76.36      1.01 o 
   0  -5   4        6.24        9.63      0.40 o 
   1  -5   4      334.21      330.58      2.10 o 
   2  -5   4       66.88       70.62      1.01 o 
   3  -5   4        1.68        2.13      0.42 o 
   4  -5   4       18.60       17.38      0.87 o 
   5  -5   4       46.54       45.15      1.22 o 
   6  -5   4       76.86       77.57      1.80 o 
   7  -5   4        0.83       -0.03      0.54 o 
   8  -5   4       47.71       50.28      1.28 o 
   9  -5   4        6.34        4.25      0.61 o 
  10  -5   4        1.45        2.26      1.50 o 
 -11  -4   4       17.53       21.30      2.01 o 
 -10  -4   4        2.58        4.51      0.83 o 
  -9  -4   4        1.35        1.62      0.78 o 
  -8  -4   4        4.80        6.33      0.78 o 
  -7  -4   4      100.34      102.18      2.39 o 
  -6  -4   4       50.13       52.75      1.01 o 
  -5  -4   4        2.36        2.19      0.34 o 
  -4  -4   4        0.46        0.33      0.29 o 
  -3  -4   4        8.13        5.83      0.33 o 
  -2  -4   4       22.26       27.57      0.53 o 
  -1  -4   4      292.93      287.14      1.87 o 
   0  -4   4      216.65      213.41      1.39 o 
   1  -4   4      347.33      320.21      2.06 o 
   2  -4   4       60.56       53.60      0.73 o 
   3  -4   4        7.50        9.99      0.49 o 
   4  -4   4        9.29        8.66      0.53 o 
   5  -4   4        1.60        1.13      0.37 o 
   6  -4   4       58.12       57.17      1.43 o 
   7  -4   4        1.23        1.32      0.43 o 
   8  -4   4       10.08       10.06      0.58 o 
   9  -4   4        1.52        1.28      0.44 o 
  10  -4   4        0.00        0.00      1.25 o 
  11  -4   4        0.05        0.25      1.50 o 
 -11  -3   4        0.24        0.00      1.00 o 
 -10  -3   4        0.26        2.12      1.00 o 
  -9  -3   4       24.50       25.67      1.75 o 
  -8  -3   4      250.00      257.17      4.42 o 
  -7  -3   4      235.58      229.91      6.39 o 
  -6  -3   4       83.07       86.63      1.21 o 
  -5  -3   4      193.76      207.76      2.32 o 
  -4  -3   4       30.43       31.42      0.69 o 
  -3  -3   4       35.78       37.57      0.74 o 
  -2  -3   4        0.08        0.92      0.17 o 
  -1  -3   4      201.42      208.42      1.35 o 
   0  -3   4       16.84       24.16      0.42 o 
   1  -3   4     3278.93     3277.32     17.57 o 
   2  -3   4      830.26      822.08      5.05 o 
   3  -3   4        4.99        3.00      0.26 o 
   4  -3   4       10.52        9.46      0.51 o 
   5  -3   4       35.40       34.99      0.89 o 
   6  -3   4        0.00       -0.19      0.38 o 
   7  -3   4       22.20       20.87      0.63 o 
   8  -3   4        3.71        1.90      0.79 o 
   9  -3   4        6.52        5.76      1.06 o 
  10  -3   4        5.93        5.12      0.96 o 
  11  -3   4       11.43       11.53      1.75 o 
 -11  -2   4        4.24        4.26      1.25 o 
 -10  -2   4        2.44        3.47      0.78 o 
  -9  -2   4       99.67       98.05      2.88 o 
  -8  -2   4       68.16       64.88      1.85 o 
  -7  -2   4      618.34      612.99      8.40 o 
  -6  -2   4      173.04      164.94      1.94 o 
  -5  -2   4       38.74       38.69      0.83 o 
  -4  -2   4      155.09      164.83      1.69 o 
  -3  -2   4      699.27      733.69      4.80 o 
  -2  -2   4        1.40        2.21      0.18 o 
  -1  -2   4     1175.81     1162.05      7.66 o 
   0  -2   4        8.81       11.34      0.30 o 
   1  -2   4      323.17      344.59      2.27 o 
   2  -2   4     2444.79     2538.53     13.96 o 
   3  -2   4      117.03      135.11      1.25 o 
   4  -2   4      358.25      361.00      2.48 o 
   5  -2   4       20.62       21.21      0.74 o 
   6  -2   4      244.32      247.83      2.44 o 
   7  -2   4       95.92       96.31      1.66 o 
   8  -2   4        2.48        2.20      0.58 o 
   9  -2   4       41.47       37.71      1.50 o 
  10  -2   4       18.24       19.61      1.32 o 
  11  -2   4        3.82        4.26      1.25 o 
  12  -2   4        6.69        6.77      1.50 o 
 -11  -1   4        0.53        1.50      1.00 o 
 -10  -1   4        4.71        3.33      0.78 o 
  -9  -1   4       31.93       33.11      2.63 o 
  -8  -1   4        1.22        0.57      0.60 o 
  -7  -1   4      710.23      712.61      6.54 o 
  -6  -1   4      107.36      106.03      1.44 o 
  -5  -1   4       33.11       36.18      0.71 o 
  -4  -1   4       30.40       32.17      0.60 o 
  -3  -1   4        0.01       -0.13      0.13 o 
  -2  -1   4       29.95       22.62      0.35 o 
  -1  -1   4      154.33      159.45      1.16 o 
   0  -1   4       12.50       14.41      0.29 o 
   1  -1   4      184.13      185.29      1.16 o 
   2  -1   4      169.51      164.80      1.26 o 
   3  -1   4        0.53        0.98      0.33 o 
   4  -1   4       85.31       81.40      0.80 o 
   5  -1   4      270.77      278.13      2.55 o 
   6  -1   4      621.00      618.90      5.77 o 
   7  -1   4      137.09      132.52      2.23 o 
   8  -1   4      102.43       98.96      1.94 o 
   9  -1   4       19.90       20.13      1.02 o 
  10  -1   4       34.81       37.58      1.50 o 
  11  -1   4        0.48       -0.13      1.13 o 
  12  -1   4        6.05       10.28      1.50 o 
 -11   0   4        3.82        2.26      1.25 o 
 -10   0   4        0.69        1.78      0.78 o 
  -9   0   4        0.73        0.87      0.47 o 
  -8   0   4        4.72        3.27      0.43 o 
  -7   0   4      143.91      143.36      1.85 o 
  -6   0   4       17.35       14.48      0.57 o 
  -5   0   4      150.24      147.25      1.61 o 
  -4   0   4       10.99       17.24      0.35 o 
  -3   0   4      408.19      459.16      2.80 o 
  -2   0   4       48.87       47.09      0.49 o 
  -1   0   4        0.80        0.07      0.13 o 
   0   0   4        1.70        0.87      0.15 o 
   1   0   4      198.83      195.00      1.17 o 
   2   0   4      229.27      219.96      1.74 o 
   3   0   4      277.39      255.80      1.71 o 
   4   0   4        3.77        5.56      0.45 o 
   5   0   4      299.46      304.64      3.20 o 
   6   0   4       90.29       94.73      1.64 o 
   7   0   4       14.84       14.62      0.71 o 
   8   0   4      263.89      258.98      3.98 o 
   9   0   4       12.44       11.78      0.77 o 
  10   0   4       19.73       20.68      1.06 o 
  11   0   4       18.38       18.00      1.14 o 
  12   0   4       18.15       19.55      1.75 o 
 -11   1   4        8.94       11.10      1.14 o 
 -10   1   4        5.30        4.38      1.21 o 
  -9   1   4        5.27        4.48      0.66 o 
  -8   1   4       13.46       14.85      0.65 o 
  -7   1   4       51.42       49.51      1.37 o 
  -6   1   4       26.16       29.55      0.83 o 
  -5   1   4       22.92       18.30      0.76 o 
  -4   1   4      353.82      392.33      2.98 o 
  -3   1   4      952.09     1062.16      5.85 o 
  -2   1   4       29.61       29.48      0.42 o 
  -1   1   4      194.05      219.63      1.22 o 
   0   1   4       12.87       11.91      0.24 o 
   1   1   4      565.64      527.97      2.89 o 
   2   1   4        0.98        0.79      0.10 o 
   3   1   4      137.63      142.80      1.10 o 
   4   1   4        0.16        0.16      0.13 o 
   5   1   4      292.71      301.61      2.45 o 
   6   1   4      257.92      272.33      2.53 o 
   7   1   4       18.56       16.32      0.66 o 
   8   1   4       24.10       25.41      0.81 o 
   9   1   4       18.07       17.81      0.82 o 
  10   1   4       23.64       25.87      0.98 o 
  11   1   4        0.01       -0.38      0.63 o 
  12   1   4        0.53       -0.50      0.75 o 
 -11   2   4        2.26        4.76      1.50 o 
 -10   2   4        0.67        1.41      0.73 o 
  -9   2   4        1.64        1.93      0.51 o 
  -8   2   4       18.19       16.42      0.72 o 
  -7   2   4       25.06       29.41      0.83 o 
  -6   2   4        0.72        1.11      0.33 o 
  -5   2   4       18.41       24.13      0.53 o 
  -4   2   4       53.89       57.58      0.70 o 
  -3   2   4      416.18      454.48      2.86 o 
  -2   2   4       33.30       31.88      0.41 o 
  -1   2   4      471.73      453.18      2.48 o 
   0   2   4     1196.64     1199.77      6.01 o 
   1   2   4       96.42       97.19      0.75 o 
   2   2   4       21.33       22.39      0.37 o 
   3   2   4      791.38      820.18      6.24 o 
   4   2   4        0.43        0.56      0.14 o 
   5   2   4      128.07      120.87      1.24 o 
   6   2   4      195.81      205.04      1.87 o 
   7   2   4       10.95       11.37      0.70 o 
   8   2   4      207.24      196.82      3.00 o 
   9   2   4       44.17       44.94      0.99 o 
  10   2   4       39.69       41.41      0.99 o 
  11   2   4        8.58        6.38      0.91 o 
  12   2   4        0.01        0.38      0.88 o 
 -11   3   4        0.45        3.26      1.50 o 
 -10   3   4        0.33        0.70      0.39 o 
  -9   3   4        2.41        2.97      0.48 o 
  -8   3   4        2.53        2.11      0.51 o 
  -7   3   4       32.36       29.22      0.91 o 
  -6   3   4       43.10       42.12      1.09 o 
  -5   3   4      147.60      155.91      1.64 o 
  -4   3   4       73.78       73.40      0.86 o 
  -3   3   4       84.83       98.29      0.91 o 
  -2   3   4     1000.33      986.19      5.64 o 
  -1   3   4     1448.94     1519.37      7.55 o 
   0   3   4      125.17      139.94      1.08 o 
   1   3   4        1.08        1.40      0.14 o 
   2   3   4      214.39      211.41      1.92 o 
   3   3   4        6.22        6.45      0.75 o 
   4   3   4     1036.00     1125.32      8.86 o 
   5   3   4      305.56      343.22      2.90 o 
   6   3   4       32.63       36.02      0.63 o 
   7   3   4        1.67        2.01      0.32 o 
   8   3   4       15.84       12.53      1.75 o 
   9   3   4        8.67        4.76      1.25 o 
  10   3   4        3.36        3.26      0.47 o 
  11   3   4       17.61       14.64      0.90 o 
  12   3   4        0.09       -0.75      0.75 o 
 -10   4   4        2.37        2.51      0.67 o 
  -9   4   4        1.45        1.19      0.48 o 
  -8   4   4        1.35        0.87      0.44 o 
  -7   4   4       15.70       12.83      0.76 o 
  -6   4   4      125.09      120.29      1.47 o 
  -5   4   4      179.50      167.27      1.83 o 
  -4   4   4       14.92       14.73      0.45 o 
  -3   4   4        3.52        3.15      0.24 o 
  -2   4   4       78.90       86.06      0.82 o 
  -1   4   4      236.11      238.94      1.49 o 
   0   4   4     2056.71     2167.47     11.18 o 
   1   4   4      124.51      141.59      1.07 o 
   2   4   4        2.12        3.39      0.26 o 
   3   4   4      446.03      435.70      3.22 o 
   4   4   4        7.67        7.86      0.38 o 
   5   4   4       24.05       24.22      0.48 o 
   6   4   4       29.18       33.59      0.53 o 
   7   4   4       62.07       70.18      3.01 o 
   8   4   4        0.34       -0.25      0.75 o 
   9   4   4       66.58       64.16      3.26 o 
  10   4   4        7.40        6.77      1.50 o 
  11   4   4        2.61        1.25      1.25 o 
 -10   5   4        1.53        1.90      0.83 o 
  -9   5   4        3.74        3.88      0.63 o 
  -8   5   4        9.02        9.82      0.78 o 
  -7   5   4        1.33        1.31      0.48 o 
  -6   5   4        1.02       -0.42      0.42 o 
  -5   5   4      150.49      144.13      1.53 o 
  -4   5   4       32.86       27.89      0.63 o 
  -3   5   4      144.26      146.58      1.36 o 
  -2   5   4        1.68        1.16      0.17 o 
  -1   5   4       96.36       93.51      0.78 o 
   0   5   4        0.01       -0.02      0.13 o 
   1   5   4      581.45      655.25      3.94 o 
   2   5   4      262.08      279.62      2.34 o 
   3   5   4      190.56      184.83      1.56 o 
   4   5   4        0.63        1.89      0.39 o 
   5   5   4        0.29        0.80      0.27 o 
   6   5   4       27.53       29.48      1.05 o 
   7   5   4       29.98       26.89      0.55 o 
   8   5   4        3.42        3.76      1.00 o 
   9   5   4       69.50       71.18      3.26 o 
  -9   6   4       21.19       23.33      1.84 o 
  -8   6   4        9.03        9.82      0.83 o 
  -7   6   4        7.39        6.90      0.63 o 
  -6   6   4       13.11       13.09      0.75 o 
  -5   6   4       46.88       44.65      0.92 o 
  -4   6   4      262.76      261.64      2.75 o 
  -3   6   4      194.06      193.78      2.34 o 
  -2   6   4        8.84        8.88      0.36 o 
  -1   6   4      161.35      170.60      1.31 o 
   0   6   4       19.42       22.76      0.45 o 
   1   6   4       62.45       75.72      0.87 o 
   2   6   4      196.99      220.34      2.16 o 
   3   6   4        4.67        3.62      0.25 o 
   4   6   4       17.19       18.24      0.78 o 
   5   6   4        5.71        5.17      0.53 o 
   6   6   4      179.49      161.90      2.23 o 
   7   6   4       21.64       22.91      0.73 o 
   8   6   4       95.78       93.51      1.60 o 
  -9   7   4        0.97        1.75      1.00 o 
  -8   7   4        1.70        1.89      0.88 o 
  -7   7   4       15.94       18.33      1.53 o 
  -6   7   4        5.43        5.62      0.76 o 
  -5   7   4        4.51        4.29      0.52 o 
  -4   7   4       12.76       11.65      0.90 o 
  -3   7   4      497.60      492.73      3.67 o 
  -2   7   4       73.93       67.99      0.98 o 
  -1   7   4       18.28       19.46      0.51 o 
   0   7   4        9.92       10.84      0.39 o 
   1   7   4       56.28       50.50      0.82 o 
   2   7   4        8.08        6.59      0.36 o 
   3   7   4       89.56       87.25      1.12 o 
   4   7   4        8.72        7.57      1.13 o 
   5   7   4       68.60       70.45      1.68 o 
   6   7   4      101.50      108.81      4.14 o 
   7   7   4        0.15        0.00      0.63 o 
   8   7   4       46.09       45.05      1.14 o 
   9   7   4        4.78        3.26      0.50 o 
  10   7   4       10.06        8.52      0.75 o 
  -8   8   4        0.07        0.43      0.87 o 
  -7   8   4        4.03        5.97      0.90 o 
  -6   8   4        2.45        2.86      0.80 o 
  -5   8   4        5.35        5.13      0.61 o 
  -4   8   4        0.72        0.31      0.48 o 
  -3   8   4      277.96      277.93      3.11 o 
  -2   8   4      133.43      127.33      1.66 o 
  -1   8   4       72.68       68.67      0.93 o 
   0   8   4       20.46       21.80      0.67 o 
   1   8   4       34.16       35.63      0.79 o 
   2   8   4      389.61      390.77      3.73 o 
   3   8   4       21.33       18.27      0.65 o 
   4   8   4      244.48      247.15      2.67 o 
   5   8   4       78.90       83.64      2.03 o 
   6   8   4       20.66       21.66      0.96 o 
   7   8   4        0.05       -0.20      0.42 o 
   8   8   4       24.78       24.56      0.96 o 
   9   8   4        4.51        3.78      0.53 o 
  10   8   4        4.57        5.51      0.75 o 
  11   8   4        0.07       -0.50      0.50 o 
  -7   9   4        7.29        7.16      1.20 o 
  -6   9   4        5.39        5.86      1.14 o 
  -5   9   4        2.89        1.90      0.69 o 
  -4   9   4        0.47       -0.64      0.74 o 
  -3   9   4        1.17        1.00      0.69 o 
  -2   9   4       14.54       13.95      0.71 o 
  -1   9   4       37.49       33.37      0.88 o 
   0   9   4        0.36        0.84      0.29 o 
   1   9   4      219.43      201.08      2.19 o 
   2   9   4        9.67        6.59      0.52 o 
   3   9   4       42.67       40.05      0.78 o 
   4   9   4        4.72        3.96      0.39 o 
   5   9   4      111.33      120.17      2.74 o 
   6   9   4       13.04       14.33      1.06 o 
   7   9   4        9.33       10.78      0.89 o 
   8   9   4        5.15        3.76      0.60 o 
   9   9   4        7.89        9.94      0.89 o 
  10   9   4        5.75        3.76      0.75 o 
  -6  10   4        0.02       -0.13      1.02 o 
  -5  10   4        0.65        1.10      0.85 o 
  -4  10   4        1.60        3.42      0.96 o 
  -3  10   4        2.03        1.27      0.66 o 
  -2  10   4        0.36       -0.33      0.47 o 
  -1  10   4        1.84        0.87      0.46 o 
   0  10   4       29.48       27.91      1.97 o 
   1  10   4       67.84       61.44      1.51 o 
   2  10   4        0.01        0.44      0.38 o 
   3  10   4       28.63       27.67      0.80 o 
   4  10   4        2.04        1.07      0.36 o 
   5  10   4        2.06        1.50      0.52 o 
   6  10   4       24.87       23.29      1.32 o 
   7  10   4        9.35       10.14      1.75 o 
   8  10   4        2.08        2.51      0.64 o 
   9  10   4        4.37        3.76      1.00 o 
  -4  11   4        0.26        0.14      0.96 o 
  -3  11   4        0.01       -0.88      2.38 o 
  -2  11   4        7.04        5.15      1.50 o 
  -1  11   4        4.25        3.22      0.72 o 
   0  11   4        0.17        0.50      0.58 o 
   1  11   4        9.75        8.80      0.66 o 
   2  11   4       11.54       10.53      0.75 o 
   3  11   4        1.23        1.40      0.42 o 
   4  11   4        3.63        2.06      0.50 o 
   5  11   4        1.24       -0.52      0.52 o 
   6  11   4        0.21        0.50      1.00 o 
   7  11   4        3.96        3.51      1.00 o 
   8  11   4        1.23        2.26      1.00 o 
  -2  12   4       23.30       39.60      3.01 o 
  -1  12   4        3.41        4.46      0.81 o 
   0  12   4        0.03        0.55      1.02 o 
   1  12   4        0.04        1.25      0.83 o 
   2  12   4        9.92        8.34      0.88 o 
   3  12   4        1.11        0.60      0.45 o 
   4  12   4        3.91        3.11      0.59 o 
   5  12   4       10.59       12.78      1.75 o 
   6  12   4       13.94       13.53      1.75 o 
   7  12   4        0.39       -0.75      0.75 o 
   1  13   4        0.77        0.15      0.83 o 
   2  13   4        2.47        2.31      0.78 o 
   3  13   4       12.88       16.41      1.27 o 
  -3 -11   5        2.38        3.76      1.25 o 
  -2 -11   5        1.55        0.75      1.25 o 
  -1 -11   5        6.11        5.76      1.50 o 
   0 -11   5        0.01        0.75      1.00 o 
   1 -11   5        8.60        8.02      1.75 o 
  -6 -10   5       12.43       13.84      1.10 o 
  -5 -10   5        1.06        0.22      1.63 o 
  -4 -10   5       34.37       42.25      2.51 o 
  -3 -10   5        0.00        0.25      1.00 o 
  -2 -10   5       11.31       10.93      3.01 o 
  -1 -10   5        2.84        1.67      0.78 o 
   0 -10   5        1.61        6.27      1.50 o 
   1 -10   5        2.36        3.21      1.75 o 
   2 -10   5       17.65       21.80      2.26 o 
   3 -10   5        8.25        7.27      2.01 o 
   4 -10   5        1.64        1.19      2.63 o 
  -7  -9   5        5.46        3.26      1.50 o 
  -6  -9   5       24.31       27.37      1.25 o 
  -5  -9   5       10.98        6.87      0.76 o 
  -4  -9   5       19.01       17.53      1.12 o 
  -3  -9   5        5.42        5.39      0.70 o 
  -2  -9   5       11.39       12.09      1.14 o 
  -1  -9   5        2.41        1.54      1.38 o 
   0  -9   5       30.27       30.27      1.25 o 
   1  -9   5        0.00       -0.38      0.64 o 
   2  -9   5        0.54       -1.00      1.25 o 
   3  -9   5        0.17       -0.25      1.50 o 
   4  -9   5        1.23        1.23      1.02 o 
   5  -9   5       27.40       28.94      2.03 o 
   6  -9   5        4.26        3.83      1.50 o 
  -8  -8   5        0.75       -0.75      1.00 o 
  -7  -8   5        6.43        6.14      0.91 o 
  -6  -8   5        0.52        1.16      0.51 o 
  -5  -8   5        6.30        4.24      0.95 o 
  -4  -8   5        6.68        7.48      0.65 o 
  -3  -8   5       50.57       51.37      1.37 o 
  -2  -8   5        0.11        0.41      0.48 o 
  -1  -8   5       11.77        9.84      1.38 o 
   0  -8   5        1.45        2.01      0.77 o 
   1  -8   5        0.84       -0.20      0.52 o 
   2  -8   5        2.70        1.50      0.89 o 
   3  -8   5        0.51       -0.56      0.78 o 
   4  -8   5       18.38       21.38      1.46 o 
   5  -8   5        0.06       -0.44      0.64 o 
   6  -8   5        3.90        3.08      0.81 o 
   7  -8   5        1.00        0.69      1.06 o 
  -9  -7   5        0.17       -0.75      1.00 o 
  -8  -7   5        3.06        2.64      0.69 o 
  -7  -7   5       38.72       39.20      1.62 o 
  -6  -7   5        1.80        0.68      0.50 o 
  -5  -7   5       49.76       51.91      1.66 o 
  -4  -7   5        1.27        0.41      0.46 o 
  -3  -7   5        7.37        9.19      0.71 o 
  -2  -7   5       22.38       25.14      1.01 o 
  -1  -7   5       18.36       17.11      0.64 o 
   0  -7   5        2.44        1.60      0.45 o 
   1  -7   5        5.02        3.35      0.62 o 
   2  -7   5        5.23        6.17      0.72 o 
   3  -7   5        4.34        5.72      0.96 o 
   4  -7   5        7.86        7.70      1.02 o 
   5  -7   5       22.61       19.55      3.88 o 
   6  -7   5        0.01       -0.05      1.00 o 
   7  -7   5        7.97        6.96      1.06 o 
   8  -7   5        0.04        0.50      1.38 o 
 -10  -6   5        1.48        0.75      1.00 o 
  -9  -6   5       12.63       12.28      1.75 o 
  -8  -6   5       53.74       59.83      1.58 o 
  -7  -6   5       21.37       22.51      1.14 o 
  -6  -6   5       14.85       15.51      0.69 o 
  -5  -6   5       35.42       31.77      1.01 o 
  -4  -6   5        5.55        4.56      0.55 o 
  -3  -6   5        0.05       -0.17      0.36 o 
  -2  -6   5        2.27        2.86      0.41 o 
  -1  -6   5      137.94      128.37      1.47 o 
   0  -6   5        4.46        3.49      0.42 o 
   1  -6   5       47.96       48.91      1.05 o 
   2  -6   5        2.95        2.83      0.55 o 
   3  -6   5        0.11        0.11      1.00 o 
   4  -6   5        3.96        3.88      0.69 o 
   5  -6   5       10.66        9.39      0.81 o 
   6  -6   5        0.02       -0.30      0.52 o 
   7  -6   5        0.85        0.38      0.59 o 
   8  -6   5       16.94       18.02      1.21 o 
   9  -6   5        0.44       -0.25      1.13 o 
 -10  -5   5        0.19        0.25      1.00 o 
  -9  -5   5        7.47        6.49      0.96 o 
  -8  -5   5       11.64       10.40      1.21 o 
  -7  -5   5       46.77       48.22      2.21 o 
  -6  -5   5        0.48        1.65      0.36 o 
  -5  -5   5        0.73        0.60      0.36 o 
  -4  -5   5        7.40        9.26      0.61 o 
  -3  -5   5        6.76        7.86      0.57 o 
  -2  -5   5       56.78       59.71      0.88 o 
  -1  -5   5       60.56       59.21      1.00 o 
   0  -5   5       47.98       46.46      0.83 o 
   1  -5   5        1.55        0.55      0.43 o 
   2  -5   5        0.07       -0.15      0.28 o 
   3  -5   5        4.77        5.17      0.52 o 
   4  -5   5        1.55       -0.07      0.31 o 
   5  -5   5       25.13       23.08      1.12 o 
   6  -5   5        0.13       -0.52      0.52 o 
   7  -5   5        8.58        5.99      0.59 o 
   8  -5   5       23.63       26.71      1.21 o 
   9  -5   5       36.14       44.98      1.56 o 
  10  -5   5        1.29       -0.25      1.25 o 
 -11  -4   5        5.50        5.01      1.25 o 
 -10  -4   5        1.38        2.26      1.00 o 
  -9  -4   5        0.44        0.88      0.71 o 
  -8  -4   5        9.43       11.94      1.16 o 
  -7  -4   5        0.98        0.74      0.36 o 
  -6  -4   5       37.33       37.56      0.91 o 
  -5  -4   5       29.09       28.61      0.86 o 
  -4  -4   5       19.32       17.47      0.74 o 
  -3  -4   5       14.54       13.65      0.58 o 
  -2  -4   5       31.21       31.49      0.69 o 
  -1  -4   5      221.12      233.89      2.05 o 
   0  -4   5      186.28      181.71      1.51 o 
   1  -4   5      190.06      197.69      1.61 o 
   2  -4   5      232.08      228.19      1.93 o 
   3  -4   5       25.45       26.68      0.84 o 
   4  -4   5       16.26       16.59      0.71 o 
   5  -4   5        1.93        1.79      0.50 o 
   6  -4   5        9.05        9.34      0.62 o 
   7  -4   5        3.31        3.45      0.46 o 
   8  -4   5       21.16       22.93      0.80 o 
   9  -4   5       14.42       16.17      1.15 o 
 -11  -3   5        2.20        0.75      1.00 o 
 -10  -3   5        1.07        1.50      1.00 o 
  -9  -3   5        6.03        5.70      1.25 o 
  -8  -3   5        3.10        3.67      0.62 o 
  -7  -3   5        6.08        6.23      0.49 o 
  -6  -3   5       19.41       19.23      0.67 o 
  -5  -3   5      117.18      115.71      1.64 o 
  -4  -3   5       16.30       19.41      0.70 o 
  -3  -3   5       23.57       21.98      0.63 o 
  -2  -3   5        0.01        0.26      0.22 o 
  -1  -3   5       85.82       86.62      0.85 o 
   0  -3   5      466.29      427.24      3.04 o 
   1  -3   5     2184.17     2169.93     20.22 o 
   2  -3   5     1157.68     1171.15      8.03 o 
   3  -3   5       28.76       33.13      0.66 o 
   4  -3   5      268.12      272.24      2.83 o 
   5  -3   5       18.34       19.37      0.65 o 
   6  -3   5       16.25       15.57      0.65 o 
   7  -3   5       26.73       28.39      0.71 o 
   8  -3   5        7.34        6.57      0.55 o 
   9  -3   5        5.95        5.52      1.00 o 
  10  -3   5       32.28       31.83      2.51 o 
  11  -3   5       10.92       11.03      1.75 o 
 -11  -2   5        0.13        1.00      1.00 o 
 -10  -2   5        0.24        1.25      0.78 o 
  -9  -2   5       15.86       16.23      1.50 o 
  -8  -2   5        7.29        8.03      0.69 o 
  -7  -2   5       29.52       28.91      1.12 o 
  -6  -2   5       30.39       34.41      1.41 o 
  -5  -2   5        3.46        5.38      0.46 o 
  -4  -2   5       75.68       79.80      1.06 o 
  -3  -2   5      111.89      116.62      1.46 o 
  -2  -2   5       67.17       68.64      0.68 o 
  -1  -2   5        0.21        0.03      0.13 o 
   0  -2   5      167.69      168.42      1.24 o 
   1  -2   5      322.80      315.73      1.99 o 
   2  -2   5     1268.44     1230.65      6.33 o 
   3  -2   5       42.13       43.36      0.67 o 
   4  -2   5       50.82       55.80      0.90 o 
   5  -2   5       43.68       40.81      1.03 o 
   6  -2   5       39.61       37.72      0.75 o 
   7  -2   5        0.18        0.01      0.34 o 
   8  -2   5        4.49        3.62      0.62 o 
   9  -2   5        0.49       -0.70      0.70 o 
  10  -2   5        7.27        6.52      1.06 o 
  11  -2   5       12.85       10.78      1.75 o 
 -11  -1   5        0.36        2.01      1.00 o 
 -10  -1   5        0.01        1.87      1.00 o 
  -9  -1   5        5.07        4.11      1.26 o 
  -8  -1   5        2.43        2.62      0.58 o 
  -7  -1   5       11.30       10.88      0.61 o 
  -6  -1   5        2.26        1.24      0.34 o 
  -5  -1   5       81.79       82.81      1.44 o 
  -4  -1   5      115.28      118.27      1.20 o 
  -3  -1   5      734.17      766.17      4.77 o 
  -2  -1   5      314.36      317.59      1.97 o 
  -1  -1   5       31.98       33.76      0.43 o 
   0  -1   5      391.49      368.50      2.21 o 
   1  -1   5      300.50      302.60      1.87 o 
   2  -1   5        1.28        3.89      0.20 o 
   3  -1   5      249.62      267.75      1.91 o 
   4  -1   5       11.78       10.17      0.32 o 
   5  -1   5      275.42      266.80      2.28 o 
   6  -1   5       41.09       39.01      0.84 o 
   7  -1   5      201.05      198.34      2.99 o 
   8  -1   5       12.47       13.41      1.57 o 
   9  -1   5       23.94       21.34      1.13 o 
  10  -1   5       18.31       19.17      1.09 o 
  11  -1   5       13.60       18.55      1.75 o 
  12  -1   5        0.96        2.76      1.25 o 
 -11   0   5       15.81       20.30      2.26 o 
 -10   0   5       10.31       12.97      1.28 o 
  -9   0   5       11.29       11.33      0.84 o 
  -8   0   5       23.21       21.54      0.86 o 
  -7   0   5       15.18       14.98      0.65 o 
  -6   0   5       45.45       49.20      1.04 o 
  -5   0   5       21.43       21.75      0.69 o 
  -4   0   5       85.38       89.54      0.90 o 
  -3   0   5      140.07      135.89      1.04 o 
  -2   0   5      736.43      770.47      4.28 o 
  -1   0   5        1.86        3.29      0.17 o 
   0   0   5       30.36       29.22      0.41 o 
   1   0   5       13.15       15.62      0.29 o 
   2   0   5      143.64      133.27      1.16 o 
   3   0   5       44.83       49.93      0.66 o 
   4   0   5        2.42        2.43      0.15 o 
   5   0   5      204.65      182.61      1.73 o 
   6   0   5       22.36       24.88      0.91 o 
   7   0   5       62.11       56.24      1.32 o 
   8   0   5       18.40       18.34      0.87 o 
   9   0   5        2.44        2.32      0.54 o 
  10   0   5       28.40       29.84      1.24 o 
  11   0   5        0.41        0.25      0.60 o 
  12   0   5       14.04       14.54      1.75 o 
 -10   1   5        3.13        5.24      0.88 o 
  -9   1   5        0.29       -0.24      0.34 o 
  -8   1   5        8.14        6.84      0.61 o 
  -7   1   5       17.46       17.46      0.72 o 
  -6   1   5        0.41        0.06      0.33 o 
  -5   1   5       43.31       40.21      0.70 o 
  -4   1   5        2.47        2.60      0.24 o 
  -3   1   5       45.44       54.22      0.61 o 
  -2   1   5      508.53      559.37      2.99 o 
  -1   1   5        2.53        2.73      0.16 o 
   0   1   5      109.48      117.98      0.87 o 
   1   1   5      264.25      267.83      1.64 o 
   2   1   5       98.12      101.29      0.97 o 
   3   1   5      530.60      501.00      3.28 o 
   4   1   5       10.17       10.84      0.27 o 
   5   1   5      259.55      287.49      2.74 o 
   6   1   5      223.48      230.73      3.08 o 
   7   1   5      160.32      156.06      2.97 o 
   8   1   5       43.60       43.61      1.11 o 
   9   1   5        4.84        3.88      0.54 o 
  10   1   5        8.03        7.80      0.69 o 
  11   1   5        0.17        0.68      0.73 o 
  12   1   5        0.11        1.00      1.00 o 
 -11   2   5        2.78        3.01      1.50 o 
 -10   2   5        0.82        1.43      0.66 o 
  -9   2   5        0.52        0.47      0.61 o 
  -8   2   5        0.02       -0.11      0.65 o 
  -7   2   5       20.65       17.61      0.76 o 
  -6   2   5        7.32        6.58      0.60 o 
  -5   2   5       32.04       31.22      0.73 o 
  -4   2   5       32.34       33.51      0.56 o 
  -3   2   5        2.04        0.56      0.16 o 
  -2   2   5      353.85      375.18      2.19 o 
  -1   2   5     1243.57     1285.31      7.85 o 
   0   2   5      629.94      675.49      3.76 o 
   1   2   5        1.13        0.91      0.14 o 
   2   2   5        0.09        0.38      0.17 o 
   3   2   5      311.45      335.28      2.24 o 
   4   2   5        6.03        8.88      0.44 o 
   5   2   5        6.63        6.81      0.40 o 
   6   2   5        0.86        0.55      0.24 o 
   7   2   5        2.72        1.22      0.32 o 
   8   2   5        4.16        4.74      0.49 o 
   9   2   5       44.14       46.69      1.13 o 
  10   2   5        8.20       10.18      0.66 o 
  11   2   5        2.77        2.42      0.57 o 
  12   2   5        0.25        2.01      0.75 o 
 -10   3   5        0.00        0.21      0.47 o 
  -9   3   5        2.43        1.96      0.51 o 
  -8   3   5        0.01        0.34      0.44 o 
  -7   3   5      130.15      114.74      1.89 o 
  -6   3   5       13.47        9.56      0.56 o 
  -5   3   5       44.00       41.96      0.83 o 
  -4   3   5       39.56       39.14      0.65 o 
  -3   3   5       71.65       74.29      0.74 o 
  -2   3   5      260.36      255.05      1.90 o 
  -1   3   5       97.68      111.07      0.94 o 
   0   3   5      318.68      332.33      2.24 o 
   1   3   5       18.48       20.53      0.37 o 
   2   3   5      116.14      121.34      1.20 o 
   3   3   5       37.66       42.99      0.76 o 
   4   3   5       38.19       43.76      0.91 o 
   5   3   5       59.81       63.35      1.01 o 
   6   3   5        7.74        5.33      0.34 o 
   7   3   5        2.49        4.02      0.31 o 
   8   3   5       23.50       26.35      0.88 o 
   9   3   5        0.97        0.70      0.33 o 
  10   3   5       15.49       13.03      0.90 o 
  11   3   5       14.84       16.81      0.92 o 
  12   3   5        0.19        0.84      0.88 o 
 -10   4   5        5.52        6.63      0.83 o 
  -9   4   5        1.55        0.79      0.51 o 
  -8   4   5        7.85        9.41      0.76 o 
  -7   4   5       53.30       48.70      1.25 o 
  -6   4   5      583.15      561.71      5.16 o 
  -5   4   5       69.01       73.11      1.36 o 
  -4   4   5       86.09       78.36      0.99 o 
  -3   4   5        0.05        0.15      0.18 o 
  -2   4   5       15.51       17.72      0.38 o 
  -1   4   5      156.92      136.42      0.98 o 
   0   4   5      125.15      114.27      0.89 o 
   1   4   5        3.38        3.11      0.19 o 
   2   4   5      381.02      409.93      3.23 o 
   3   4   5        0.02        0.13      0.14 o 
   4   4   5       11.33       10.69      0.52 o 
   5   4   5       70.68       70.09      1.02 o 
   6   4   5       16.60       15.49      0.49 o 
   7   4   5        0.01        0.55      0.27 o 
   8   4   5       22.48       24.06      2.26 o 
   9   4   5       15.73       16.04      2.01 o 
  10   4   5       18.08       17.29      2.26 o 
  11   4   5        1.48        4.26      1.50 o 
  -9   5   5        0.07       -0.03      0.60 o 
  -8   5   5        0.25       -0.15      0.48 o 
  -7   5   5       16.95       13.27      0.75 o 
  -6   5   5       16.19       12.67      0.71 o 
  -5   5   5       34.61       35.45      0.82 o 
  -4   5   5       45.62       48.08      0.87 o 
  -3   5   5        5.60        6.43      0.36 o 
  -2   5   5        1.56        3.05      0.23 o 
  -1   5   5      561.88      532.98      3.11 o 
   0   5   5        6.05        4.62      0.25 o 
   1   5   5        1.76        2.41      0.19 o 
   2   5   5      159.87      152.60      1.62 o 
   3   5   5       15.21       19.59      0.55 o 
   4   5   5        1.72        0.33      0.50 o 
   5   5   5      356.27      343.28      3.85 o 
   6   5   5      370.06      363.72      4.28 o 
   7   5   5       12.06       10.39      0.50 o 
   8   5   5        6.04        6.85      1.00 o 
   9   5   5        6.70        5.01      1.25 o 
  10   5   5        3.87        3.76      1.25 o 
  -9   6   5        0.27        2.32      1.13 o 
  -8   6   5        0.01        0.34      0.52 o 
  -7   6   5        2.07        2.47      0.62 o 
  -6   6   5        5.12        4.33      0.66 o 
  -5   6   5        6.03        5.89      0.52 o 
  -4   6   5       73.33       70.66      1.40 o 
  -3   6   5      359.23      346.24      3.00 o 
  -2   6   5       29.92       28.01      0.85 o 
  -1   6   5       76.20       70.71      0.82 o 
   0   6   5       12.49       10.00      0.36 o 
   1   6   5        2.26        1.05      0.29 o 
   2   6   5      122.73      120.00      1.43 o 
   3   6   5       24.86       29.29      0.56 o 
   4   6   5        5.02        6.11      0.60 o 
   5   6   5      308.21      306.09      9.27 o 
   6   6   5      377.07      362.46      4.56 o 
   7   6   5       20.74       18.51      0.73 o 
   8   6   5      117.00      106.60      2.50 o 
   9   6   5       10.55        9.02      0.75 o 
  -8   7   5        2.67        2.60      1.50 o 
  -7   7   5        0.41       -0.32      0.62 o 
  -6   7   5        6.51        7.34      0.93 o 
  -5   7   5        8.72        9.57      0.69 o 
  -4   7   5       65.70       67.70      2.17 o 
  -3   7   5      289.30      281.99      2.74 o 
  -2   7   5       51.98       56.28      0.89 o 
  -1   7   5        0.72        0.06      0.25 o 
   0   7   5        2.02        1.96      0.25 o 
   1   7   5        2.45        3.28      0.34 o 
   2   7   5       12.28       14.01      0.58 o 
   3   7   5      297.41      281.56      2.67 o 
   4   7   5      227.99      226.74      3.81 o 
   5   7   5      555.86      546.97      7.61 o 
   6   7   5       96.53       97.21      2.24 o 
   7   7   5        0.94        1.81      1.13 o 
   8   7   5       10.72       13.03      0.71 o 
   9   7   5        0.23        0.00      0.50 o 
  -7   8   5        9.23       13.12      1.09 o 
  -6   8   5        0.01       -0.19      0.66 o 
  -5   8   5        4.89        4.69      0.61 o 
  -4   8   5       24.11       22.77      1.14 o 
  -3   8   5      184.67      188.66      2.67 o 
  -2   8   5       87.11       84.25      1.43 o 
  -1   8   5       15.23       11.00      0.52 o 
   0   8   5       22.75       19.10      0.58 o 
   1   8   5        4.23        6.05      0.41 o 
   2   8   5       27.77       26.41      0.73 o 
   3   8   5       32.36       30.68      0.77 o 
   4   8   5      144.98      146.97      2.42 o 
   5   8   5      191.97      180.45      3.35 o 
   6   8   5       12.31       11.23      1.50 o 
   7   8   5       30.19       30.12      1.14 o 
   8   8   5        1.06        1.25      0.53 o 
   9   8   5       62.89       70.94      1.60 o 
  10   8   5       18.74       21.80      1.25 o 
  11   8   5       16.04       18.55      1.00 o 
  -7   9   5        5.43        9.27      2.01 o 
  -6   9   5       10.47        9.95      1.50 o 
  -5   9   5       19.19       23.27      1.21 o 
  -4   9   5        0.03       -0.60      0.60 o 
  -3   9   5       24.68       26.09      1.88 o 
  -2   9   5       17.33       16.96      0.77 o 
  -1   9   5       42.60       36.03      0.98 o 
   0   9   5       20.95       18.99      0.73 o 
   1   9   5        5.98        5.47      0.49 o 
   2   9   5       12.59       11.00      0.54 o 
   3   9   5        0.15        0.11      0.28 o 
   4   9   5        0.02       -0.28      0.33 o 
   5   9   5        2.17        2.11      0.60 o 
   6   9   5       26.27       24.71      1.14 o 
   7   9   5       17.75       13.24      0.96 o 
   8   9   5       11.12       10.80      0.89 o 
   9   9   5       33.87       41.29      1.32 o 
  10   9   5       11.77       14.54      1.25 o 
  -5  10   5        1.39        1.30      0.96 o 
  -4  10   5        0.04        0.17      0.78 o 
  -3  10   5       12.84       10.48      1.49 o 
  -2  10   5        9.13        7.24      0.62 o 
  -1  10   5        0.91        0.81      0.50 o 
   0  10   5        6.64        4.26      0.59 o 
   1  10   5        0.06       -0.35      0.35 o 
   2  10   5        3.45        2.24      0.37 o 
   3  10   5        0.06       -0.21      0.43 o 
   4  10   5       23.49       22.70      0.87 o 
   5  10   5        4.21        3.07      1.05 o 
   6  10   5        8.37        6.80      0.89 o 
   7  10   5        2.95        1.32      0.64 o 
   8  10   5        0.27        1.00      0.75 o 
   9  10   5        5.99        6.27      1.00 o 
  -4  11   5        2.04        2.99      1.02 o 
  -3  11   5        2.78        2.35      0.96 o 
  -2  11   5        5.15        3.17      1.00 o 
  -1  11   5        4.95        6.23      1.00 o 
   0  11   5        0.02        0.52      0.95 o 
   1  11   5       21.82       20.21      0.99 o 
   2  11   5       12.68       11.35      0.73 o 
   3  11   5       10.22        7.31      0.62 o 
   4  11   5        1.80        1.49      0.48 o 
   5  11   5        6.97        7.57      0.93 o 
   6  11   5        2.00        1.25      0.75 o 
   7  11   5        0.04       -0.50      0.75 o 
   8  11   5       10.01       11.78      1.50 o 
  -2  12   5       14.90       15.89      1.42 o 
  -1  12   5        2.09        3.02      1.00 o 
   0  12   5        6.39        3.37      0.96 o 
   1  12   5        0.05        0.72      0.54 o 
   2  12   5        6.66        6.74      0.71 o 
   3  12   5        0.14       -0.31      0.56 o 
   4  12   5        0.11        0.14      0.60 o 
   5  12   5        1.36        1.25      1.00 o 
   6  12   5        1.06        2.26      1.00 o 
   7  12   5        5.63        8.27      1.50 o 
  -5 -10   6        0.02       -0.64      0.64 o 
  -4 -10   6        1.55        1.50      1.00 o 
  -3 -10   6        4.89        5.51      1.25 o 
  -2 -10   6       14.15       13.53      1.75 o 
  -1 -10   6        1.41        2.92      1.00 o 
   0 -10   6        3.81        2.51      1.25 o 
   1 -10   6        0.26       -0.42      1.50 o 
   2 -10   6        3.60        2.26      1.50 o 
   3 -10   6        9.67       10.78      2.01 o 
  -6  -9   6        0.48        0.60      0.64 o 
  -5  -9   6        3.32        2.02      0.63 o 
  -4  -9   6        0.08       -0.13      0.57 o 
  -3  -9   6       19.01       21.20      1.75 o 
  -2  -9   6        1.04       -0.64      0.64 o 
  -1  -9   6        4.62        5.35      0.96 o 
   0  -9   6        2.94        3.56      0.89 o 
   1  -9   6        0.90        0.63      0.89 o 
   2  -9   6        9.18       11.28      2.01 o 
   3  -9   6        1.04        2.26      1.50 o 
   4  -9   6        0.77       -1.00      1.02 o 
   5  -9   6        0.63        1.58      1.06 o 
  -8  -8   6       10.31        9.02      1.75 o 
  -7  -8   6        6.14        7.02      1.50 o 
  -6  -8   6        3.07        3.33      0.56 o 
  -5  -8   6        4.17        4.80      0.67 o 
  -4  -8   6        1.66        0.93      0.52 o 
  -3  -8   6        0.71        0.76      0.54 o 
  -2  -8   6       19.42       18.20      1.75 o 
  -1  -8   6        0.24       -0.60      0.60 o 
   0  -8   6        2.09        2.51      0.62 o 
   1  -8   6       21.94       20.20      1.42 o 
   2  -8   6        0.00       -0.25      1.25 o 
   3  -8   6        6.37        7.10      1.14 o 
   4  -8   6        1.67        1.19      0.69 o 
   5  -8   6        1.24        0.98      2.13 o 
   6  -8   6        0.22       -0.43      0.87 o 
  -8  -7   6        6.63        4.51      1.50 o 
  -7  -7   6       10.27       12.70      0.94 o 
  -6  -7   6        7.93        8.76      0.69 o 
  -5  -7   6       15.86       18.29      1.34 o 
  -4  -7   6        0.83        0.50      0.51 o 
  -3  -7   6       35.35       32.06      1.14 o 
  -2  -7   6        8.42        6.52      0.61 o 
  -1  -7   6       34.26       34.68      1.25 o 
   0  -7   6        0.57        0.38      0.52 o 
   1  -7   6        0.34        1.22      1.63 o 
   2  -7   6       21.24       18.85      1.42 o 
   3  -7   6        1.40        0.47      0.88 o 
   4  -7   6       17.24       16.06      1.42 o 
   5  -7   6        0.06       -1.35      1.38 o 
   6  -7   6        7.39        8.52      2.76 o 
   7  -7   6        7.20        8.86      2.63 o 
   8  -7   6        2.54        1.75      1.00 o 
  -9  -6   6        2.13        1.50      1.25 o 
  -8  -6   6        0.20       -0.42      1.38 o 
  -7  -6   6       48.25       47.76      1.16 o 
  -6  -6   6        2.53        2.13      0.54 o 
  -5  -6   6        0.28        0.33      0.48 o 
  -4  -6   6       12.11       13.11      0.81 o 
  -3  -6   6        0.01        0.22      0.44 o 
  -2  -6   6      139.26      145.66      2.33 o 
  -1  -6   6        0.66       -0.17      0.54 o 
   0  -6   6      175.64      173.47      2.35 o 
   1  -6   6       50.18       44.24      1.19 o 
   2  -6   6       77.81       72.11      2.63 o 
   3  -6   6        4.77        4.99      0.96 o 
   4  -6   6        3.34        2.86      0.83 o 
   5  -6   6        3.87        4.82      0.81 o 
   6  -6   6        0.44        0.21      0.59 o 
   7  -6   6       14.63       16.19      1.09 o 
   8  -6   6        0.02        0.41      1.34 o 
   9  -6   6        8.55        8.27      2.01 o 
 -10  -5   6        0.56       -0.50      1.00 o 
  -9  -5   6        5.71        9.04      1.13 o 
  -8  -5   6        2.18        2.76      0.76 o 
  -7  -5   6       23.65       23.58      0.84 o 
  -6  -5   6      185.15      193.00      3.33 o 
  -5  -5   6        4.23        4.67      0.57 o 
  -4  -5   6       29.68       28.38      0.99 o 
  -3  -5   6       13.00       13.94      0.82 o 
  -2  -5   6      101.25       94.55      1.69 o 
  -1  -5   6      155.50      156.85      1.78 o 
   0  -5   6      467.72      447.64      5.11 o 
   1  -5   6      184.35      175.10      2.08 o 
   2  -5   6      127.50      126.33      4.14 o 
   3  -5   6       19.09       16.66      0.77 o 
   4  -5   6        2.54        1.70      0.70 o 
   5  -5   6        4.58        2.30      0.51 o 
   6  -5   6        0.00       -0.38      0.43 o 
   7  -5   6       34.04       39.22      1.40 o 
   8  -5   6        0.64        0.18      0.59 o 
   9  -5   6        4.89        5.68      2.38 o 
 -10  -4   6        0.71       -0.50      1.00 o 
  -9  -4   6        0.46        0.86      0.85 o 
  -8  -4   6        1.83        1.66      0.62 o 
  -7  -4   6       89.95       91.42      1.54 o 
  -6  -4   6      336.08      327.71      4.63 o 
  -5  -4   6       76.83       76.32      1.44 o 
  -4  -4   6      100.27       99.55      1.67 o 
  -3  -4   6       46.10       45.92      1.00 o 
  -2  -4   6       30.59       35.72      0.82 o 
  -1  -4   6        5.99        5.14      0.40 o 
   0  -4   6       10.54       10.76      0.48 o 
   1  -4   6       24.44       20.53      0.57 o 
   2  -4   6      111.67      110.28      1.63 o 
   3  -4   6      126.39      136.65      1.64 o 
   4  -4   6       57.27       54.28      1.32 o 
   5  -4   6       28.82       25.13      0.81 o 
   6  -4   6        9.21        7.63      0.58 o 
   7  -4   6        0.52        0.15      0.34 o 
   8  -4   6        0.33        0.51      0.59 o 
   9  -4   6        1.33        2.26      0.61 o 
  10  -4   6       11.24       12.03      2.01 o 
 -10  -3   6        0.09       -0.31      1.63 o 
  -9  -3   6        9.42        8.71      0.96 o 
  -8  -3   6        6.04        6.52      0.76 o 
  -7  -3   6       23.26       23.23      0.84 o 
  -6  -3   6      284.26      297.06      3.35 o 
  -5  -3   6      233.76      232.63      2.80 o 
  -4  -3   6       40.65       40.19      1.02 o 
  -3  -3   6       87.20       88.53      1.09 o 
  -2  -3   6        4.51        6.00      0.37 o 
  -1  -3   6      185.48      191.22      1.67 o 
   0  -3   6      380.93      372.84      2.61 o 
   1  -3   6       26.65       27.00      0.58 o 
   2  -3   6       38.37       36.46      0.63 o 
   3  -3   6      241.86      245.38      2.18 o 
   4  -3   6       29.09       32.21      0.90 o 
   5  -3   6        5.27        6.69      0.52 o 
   6  -3   6       26.65       25.63      0.80 o 
   7  -3   6        1.15        1.24      0.45 o 
   8  -3   6        5.09        4.29      0.76 o 
   9  -3   6        4.64        5.27      1.00 o 
  10  -3   6       12.95       10.53      1.75 o 
  11  -3   6       10.46        9.27      2.01 o 
 -10  -2   6        7.16        6.73      0.96 o 
  -9  -2   6       15.34       15.65      1.21 o 
  -8  -2   6        3.23        3.24      0.39 o 
  -7  -2   6        8.26       10.21      0.61 o 
  -6  -2   6      180.30      183.39      2.71 o 
  -5  -2   6        0.84        0.38      0.40 o 
  -4  -2   6       44.62       51.22      1.01 o 
  -3  -2   6        2.18        3.50      0.28 o 
  -2  -2   6       95.11       92.20      1.03 o 
  -1  -2   6       42.55       42.48      0.56 o 
   0  -2   6        0.00        0.57      0.19 o 
   1  -2   6       70.60       70.26      0.76 o 
   2  -2   6      400.33      409.87      2.77 o 
   3  -2   6       77.10       70.22      1.05 o 
   4  -2   6       15.02       13.36      0.55 o 
   5  -2   6       61.07       58.06      1.03 o 
   6  -2   6        9.07       10.26      0.49 o 
   7  -2   6       75.36       74.72      1.35 o 
   8  -2   6       17.82       16.08      1.05 o 
   9  -2   6        2.30        1.85      0.98 o 
  10  -2   6        4.55        4.27      0.81 o 
  11  -2   6        4.31        4.51      1.50 o 
 -10  -1   6        3.43        3.66      1.25 o 
  -9  -1   6        4.40        2.82      0.64 o 
  -8  -1   6       54.02       54.40      1.14 o 
  -7  -1   6        0.31       -0.43      0.43 o 
  -6  -1   6       21.23       21.98      0.78 o 
  -5  -1   6        0.75        0.42      0.33 o 
  -4  -1   6       23.44       22.61      0.70 o 
  -3  -1   6      288.48      303.48      2.33 o 
  -2  -1   6      199.96      195.83      1.42 o 
  -1  -1   6       53.83       49.69      0.67 o 
   0  -1   6      319.83      304.31      1.95 o 
   1  -1   6      125.63      114.74      0.94 o 
   2  -1   6      229.91      239.02      1.77 o 
   3  -1   6       37.95       37.80      0.74 o 
   4  -1   6       31.86       37.66      0.77 o 
   5  -1   6      114.10      105.83      1.41 o 
   6  -1   6      107.72      107.48      1.60 o 
   7  -1   6        3.22        2.42      0.58 o 
   8  -1   6       25.23       25.70      1.11 o 
   9  -1   6       56.89       55.49      1.61 o 
  10  -1   6        0.02        0.14      0.62 o 
  11  -1   6        0.23        0.50      1.00 o 
 -10   0   6        1.08        0.50      0.71 o 
  -9   0   6        0.00        0.61      0.39 o 
  -8   0   6       11.89       11.58      0.67 o 
  -7   0   6        2.98        2.47      0.69 o 
  -6   0   6        0.16        0.49      0.34 o 
  -5   0   6       60.02       65.45      0.94 o 
  -4   0   6       37.02       34.01      0.65 o 
  -3   0   6      580.49      629.34      3.82 o 
  -2   0   6      447.23      463.28      2.67 o 
  -1   0   6       17.57       19.10      0.37 o 
   0   0   6       24.14       20.31      0.38 o 
   1   0   6      192.50      203.19      1.38 o 
   2   0   6       24.32       26.35      0.45 o 
   3   0   6       15.46       14.95      0.43 o 
   4   0   6       23.44       25.11      0.54 o 
   5   0   6       34.64       33.67      0.81 o 
   6   0   6      344.87      346.82      4.45 o 
   7   0   6       26.49       25.42      0.98 o 
   8   0   6       65.65       65.43      1.61 o 
   9   0   6        2.51        1.45      0.54 o 
  10   0   6        1.11        0.73      0.52 o 
  11   0   6        6.64        8.21      1.02 o 
  12   0   6        0.37       -0.75      1.00 o 
 -10   1   6        0.07        0.00      1.25 o 
  -9   1   6       28.07       30.88      0.99 o 
  -8   1   6        0.00       -0.06      0.42 o 
  -7   1   6       13.07        8.97      0.61 o 
  -6   1   6        0.01        0.27      0.37 o 
  -5   1   6       29.52       27.87      0.66 o 
  -4   1   6        1.75        1.99      0.24 o 
  -3   1   6      258.39      274.53      2.01 o 
  -2   1   6      216.11      222.97      1.54 o 
  -1   1   6      459.21      488.32      2.68 o 
   0   1   6        2.03        2.94      0.20 o 
   1   1   6        0.61        0.22      0.14 o 
   2   1   6      101.36       95.22      0.99 o 
   3   1   6        0.97        1.71      0.20 o 
   4   1   6      140.07      151.41      1.14 o 
   5   1   6      101.83       98.95      1.76 o 
   6   1   6       82.95       76.08      1.49 o 
   7   1   6        1.19        1.62      0.56 o 
   8   1   6       35.19       33.42      1.09 o 
   9   1   6       35.04       33.39      1.11 o 
  10   1   6       14.37       17.27      0.96 o 
  11   1   6        4.08        3.11      0.67 o 
  12   1   6       10.15       11.61      1.25 o 
 -10   2   6        0.01        0.07      0.47 o 
  -9   2   6        0.89        0.86      0.48 o 
  -8   2   6        8.72        9.61      0.76 o 
  -7   2   6        1.45        1.34      0.43 o 
  -6   2   6       77.65       72.79      1.42 o 
  -5   2   6      110.58      107.78      1.26 o 
  -4   2   6       28.69       30.00      0.56 o 
  -3   2   6        0.68        1.09      0.21 o 
  -2   2   6        5.29        6.67      0.31 o 
  -1   2   6      149.73      146.95      1.09 o 
   0   2   6      105.80       99.93      0.85 o 
   1   2   6      262.43      279.34      1.96 o 
   2   2   6      285.86      291.83      2.15 o 
   3   2   6       76.76       85.00      0.79 o 
   4   2   6        1.16        2.02      0.21 o 
   5   2   6      101.49      105.51      1.79 o 
   6   2   6        4.33        7.24      0.54 o 
   7   2   6        0.66        0.25      0.32 o 
   8   2   6        9.50        7.79      0.64 o 
   9   2   6        9.23        8.89      0.91 o 
  10   2   6       10.51        7.09      0.66 o 
  11   2   6        0.00       -0.23      0.48 o 
  12   2   6        8.28        6.99      1.06 o 
 -10   3   6        0.07        0.69      0.64 o 
  -9   3   6       24.12       26.53      1.08 o 
  -8   3   6        0.00        0.51      0.48 o 
  -7   3   6       70.44       67.21      1.46 o 
  -6   3   6        0.10        0.53      0.31 o 
  -5   3   6      151.67      146.42      1.59 o 
  -4   3   6      151.99      142.27      1.40 o 
  -3   3   6        0.19        0.51      0.23 o 
  -2   3   6      164.35      160.11      1.24 o 
  -1   3   6        6.55        3.76      0.22 o 
   0   3   6      427.39      428.24      2.72 o 
   1   3   6      624.17      671.26      3.91 o 
   2   3   6      713.39      793.35      5.87 o 
   3   3   6      208.30      237.18      1.96 o 
   4   3   6      251.54      242.82      3.71 o 
   5   3   6       60.25       65.69      1.32 o 
   6   3   6        0.13        0.25      0.35 o 
   7   3   6        3.30        3.64      0.47 o 
   8   3   6       13.41       13.83      0.66 o 
   9   3   6        6.99        5.82      0.54 o 
  10   3   6       29.28       28.85      1.41 o 
  11   3   6        0.31        0.39      0.50 o 
  12   3   6        4.35        3.61      1.75 o 
 -10   4   6        0.05        1.00      1.50 o 
  -9   4   6        7.30       11.37      0.91 o 
  -8   4   6        1.43        1.62      0.94 o 
  -7   4   6       79.65       75.17      2.28 o 
  -6   4   6        1.50        0.79      0.43 o 
  -5   4   6       35.51       36.70      0.82 o 
  -4   4   6      445.75      440.76      3.30 o 
  -3   4   6       26.08       26.22      0.51 o 
  -2   4   6       16.09       17.15      0.43 o 
  -1   4   6      114.86      119.04      1.37 o 
   0   4   6      282.55      262.71      1.79 o 
   1   4   6        1.14        2.13      0.21 o 
   2   4   6      257.68      285.48      2.24 o 
   3   4   6      245.95      251.44      2.49 o 
   4   4   6      121.03      120.23      2.21 o 
   5   4   6        5.52        6.53      0.53 o 
   6   4   6       61.76       63.35      1.07 o 
   7   4   6        0.35        1.10      0.33 o 
   8   4   6        8.22        9.07      0.60 o 
   9   4   6       24.39       25.17      0.84 o 
  10   4   6       15.51       14.68      1.00 o 
  11   4   6       19.12       17.73      0.93 o 
  12   4   6        2.39        2.56      0.69 o 
  -9   5   6        1.15        0.48      0.75 o 
  -8   5   6        0.70        0.31      0.80 o 
  -7   5   6        1.13        2.19      0.68 o 
  -6   5   6        2.76        1.77      0.65 o 
  -5   5   6       32.26       30.20      0.87 o 
  -4   5   6       96.84       94.03      1.39 o 
  -3   5   6       41.88       37.30      0.69 o 
  -2   5   6        0.62        2.09      0.45 o 
  -1   5   6      360.42      371.18      2.45 o 
   0   5   6        2.16        3.18      0.25 o 
   1   5   6        0.03        0.24      0.20 o 
   2   5   6      115.26      120.09      1.43 o 
   3   5   6        8.03       11.89      0.40 o 
   4   5   6        6.81        8.21      0.58 o 
   5   5   6        2.58        2.43      0.42 o 
   6   5   6      102.16       97.02      1.66 o 
   7   5   6       19.02       16.91      0.80 o 
   8   5   6       22.18       19.71      0.73 o 
   9   5   6       34.05       33.00      1.12 o 
  10   5   6        1.84        1.00      0.45 o 
  11   5   6        0.12        1.75      1.50 o 
  -8   6   6       12.22       11.06      2.01 o 
  -7   6   6        0.20       -0.50      0.77 o 
  -6   6   6       13.81       11.20      0.91 o 
  -5   6   6        6.63        7.16      0.62 o 
  -4   6   6        0.26       -0.30      0.40 o 
  -3   6   6       47.14       46.33      0.89 o 
  -2   6   6      288.89      268.60      2.14 o 
  -1   6   6      134.72      135.41      1.28 o 
   0   6   6        7.96        5.08      0.33 o 
   1   6   6       71.08       72.91      1.06 o 
   2   6   6      335.95      323.79      3.08 o 
   3   6   6        0.09        0.09      0.24 o 
   4   6   6      219.74      208.00      3.53 o 
   5   6   6      174.84      180.45      3.63 o 
   6   6   6      128.32      131.09      2.11 o 
   7   6   6        4.08        2.59      0.45 o 
   8   6   6       38.22       34.31      1.24 o 
   9   6   6        0.73        1.32      1.00 o 
  10   6   6        8.26        5.26      0.75 o 
  -8   7   6        0.06       -0.35      0.83 o 
  -7   7   6        1.07        0.56      0.69 o 
  -6   7   6        0.18       -0.43      0.62 o 
  -5   7   6        2.20        2.20      0.50 o 
  -4   7   6        1.79        1.28      0.44 o 
  -3   7   6       10.44        9.13      0.62 o 
  -2   7   6       49.12       43.33      1.33 o 
  -1   7   6       10.09        9.64      0.48 o 
   0   7   6      122.95      111.36      1.13 o 
   1   7   6       17.85       15.41      0.58 o 
   2   7   6      574.93      535.97      6.13 o 
   3   7   6       75.64       77.72      1.12 o 
   4   7   6       38.16       39.74      1.10 o 
   5   7   6       65.76       62.56      1.68 o 
   6   7   6       24.71       24.09      1.53 o 
   7   7   6        3.16        3.64      0.49 o 
   8   7   6        0.68        0.45      0.42 o 
   9   7   6        1.38        1.66      0.42 o 
  10   7   6        0.26        0.25      0.50 o 
  -7   8   6       26.54       36.94      1.93 o 
  -6   8   6        0.61        1.06      0.69 o 
  -5   8   6        0.04        0.37      0.56 o 
  -4   8   6        9.23        6.84      0.76 o 
  -3   8   6        1.50        1.38      0.50 o 
  -2   8   6       44.20       39.77      1.19 o 
  -1   8   6       38.03       35.02      0.82 o 
   0   8   6        0.04       -0.16      0.26 o 
   1   8   6        5.44        3.37      0.42 o 
   2   8   6       99.52       91.62      2.14 o 
   3   8   6        2.36        2.37      0.37 o 
   4   8   6      129.08      117.21      1.57 o 
   5   8   6        7.98       10.37      1.00 o 
   6   8   6       44.10       43.85      1.63 o 
   7   8   6      161.02      171.79      4.51 o 
   8   8   6       14.07       16.49      0.96 o 
   9   8   6        1.42        1.50      0.53 o 
  10   8   6       31.30       35.84      1.50 o 
  11   8   6       14.10       12.78      1.00 o 
  -6   9   6        5.04        6.66      2.76 o 
  -5   9   6        0.02        0.42      0.66 o 
  -4   9   6        0.12       -0.25      0.75 o 
  -3   9   6        0.00        0.81      0.50 o 
  -2   9   6        2.47        2.85      0.51 o 
  -1   9   6       20.98       16.42      0.75 o 
   0   9   6       21.52       22.13      0.73 o 
   1   9   6        0.28       -0.06      0.30 o 
   2   9   6       62.49       52.71      1.08 o 
   3   9   6        0.12       -0.14      0.34 o 
   4   9   6        9.69       10.91      0.63 o 
   5   9   6       15.72       17.66      2.51 o 
   6   9   6        8.69       11.05      0.96 o 
   7   9   6        1.48        1.54      0.60 o 
   8   9   6        0.19        0.00      0.60 o 
   9   9   6        0.03        0.00      0.60 o 
  10   9   6        2.13        1.25      0.75 o 
  -5  10   6        4.98        6.71      1.14 o 
  -4  10   6       16.11       15.60      1.32 o 
  -3  10   6        9.26        9.86      1.14 o 
  -2  10   6        2.58        4.62      0.92 o 
  -1  10   6        3.60        3.92      1.16 o 
   0  10   6       13.21       14.73      0.85 o 
   1  10   6        1.59        0.25      0.34 o 
   2  10   6        1.72        1.93      0.47 o 
   3  10   6        0.29       -0.25      0.37 o 
   4  10   6        1.28        0.65      0.58 o 
   5  10   6        7.31        7.43      0.76 o 
   6  10   6       45.47       51.38      2.51 o 
   7  10   6        3.01        1.60      0.64 o 
   8  10   6        4.32        5.51      1.00 o 
   9  10   6        2.36        2.76      1.00 o 
  -3  11   6        0.82       -0.35      0.83 o 
  -2  11   6        3.98        3.35      0.96 o 
  -1  11   6        0.23       -0.42      0.54 o 
   0  11   6        2.25        1.63      0.72 o 
   1  11   6        8.88        7.19      0.62 o 
   2  11   6        1.97        2.98      0.72 o 
   3  11   6        2.70        3.74      0.61 o 
   4  11   6        1.17        0.56      0.50 o 
   5  11   6        2.78        1.52      0.66 o 
   6  11   6       11.48       15.29      1.75 o 
   7  11   6       26.77       33.33      2.26 o 
   8  11   6        6.80        8.02      1.25 o 
  -1  12   6        6.15        6.52      0.91 o 
   0  12   6        1.50        2.55      0.76 o 
   1  12   6        2.80        1.75      0.64 o 
   2  12   6        2.71        3.14      0.69 o 
   3  12   6        2.38        2.71      0.72 o 
   4  12   6        0.48        1.07      0.60 o 
   5  12   6       20.73       19.55      2.26 o 
   6  12   6        6.95        8.02      1.50 o 
  -2 -10   7       13.06       15.29      2.01 o 
  -1 -10   7        3.29        4.51      1.50 o 
   0 -10   7        0.03        0.00      1.25 o 
  -5  -9   7        3.69        4.10      0.83 o 
  -4  -9   7        0.97        0.50      1.00 o 
  -3  -9   7        0.01       -0.50      1.00 o 
  -2  -9   7       19.49       17.97      1.50 o 
  -1  -9   7        0.45        1.20      0.83 o 
   0  -9   7        0.14       -1.00      1.00 o 
   1  -9   7       11.09       15.54      1.75 o 
   2  -9   7        0.79        1.00      1.50 o 
   3  -9   7        3.37        7.77      2.01 o 
   4  -9   7        2.04        3.89      1.32 o 
  -7  -8   7        0.23       -0.34      0.64 o 
  -6  -8   7        5.94        4.73      0.83 o 
  -5  -8   7        0.58        0.50      0.59 o 
  -4  -8   7       32.42       36.65      1.99 o 
  -3  -8   7        0.02        0.61      0.78 o 
  -2  -8   7       16.23       12.69      1.24 o 
  -1  -8   7       23.41       20.18      1.42 o 
   0  -8   7        3.82        3.67      0.89 o 
   1  -8   7        2.57        4.01      1.50 o 
   2  -8   7        0.30        3.01      1.50 o 
   3  -8   7        1.63        3.15      1.38 o 
   4  -8   7        0.37        0.58      1.02 o 
   5  -8   7        3.02        0.67      1.02 o 
   6  -8   7        3.49        7.27      1.25 o 
  -8  -7   7        4.08        5.01      1.50 o 
  -7  -7   7       12.89       13.02      1.06 o 
  -6  -7   7       11.57       10.65      0.82 o 
  -5  -7   7        1.97        1.58      0.63 o 
  -4  -7   7       14.13       12.73      0.88 o 
  -3  -7   7       11.85       13.94      1.26 o 
  -2  -7   7        0.56        0.86      0.78 o 
  -1  -7   7        0.89        1.16      0.62 o 
   0  -7   7        1.16        0.50      0.58 o 
   1  -7   7        0.55        0.42      0.78 o 
   2  -7   7       24.76       25.67      3.01 o 
   3  -7   7        8.78        7.60      1.14 o 
   4  -7   7        0.05       -0.50      0.83 o 
   5  -7   7        0.12        1.84      1.02 o 
   6  -7   7        0.05       -0.80      0.87 o 
   7  -7   7        1.34        5.58      1.38 o 
  -8  -6   7        7.52        8.27      1.75 o 
  -7  -6   7        0.00        0.51      0.50 o 
  -6  -6   7       39.46       38.06      1.21 o 
  -5  -6   7        0.13       -0.46      0.46 o 
  -4  -6   7        0.23       -0.46      0.46 o 
  -3  -6   7       16.53       16.17      0.93 o 
  -2  -6   7        0.57        0.28      0.66 o 
  -1  -6   7       24.02       25.05      1.36 o 
   0  -6   7       19.25       21.01      1.05 o 
   1  -6   7       56.57       57.61      1.64 o 
   2  -6   7       30.04       30.49      1.68 o 
   3  -6   7        9.61        8.54      0.77 o 
   4  -6   7        4.41        4.12      0.96 o 
   5  -6   7        3.84        0.90      0.83 o 
   6  -6   7        5.98        5.88      0.91 o 
   7  -6   7        2.87        2.53      0.87 o 
   8  -6   7        3.79        5.24      2.13 o 
  -9  -5   7        0.15        0.50      1.25 o 
  -8  -5   7        4.03        3.53      0.84 o 
  -7  -5   7        0.84        0.42      0.51 o 
  -6  -5   7        0.03        0.89      0.51 o 
  -5  -5   7       19.43       19.12      0.90 o 
  -4  -5   7        0.43        0.23      0.69 o 
  -3  -5   7        9.27        8.53      0.74 o 
  -2  -5   7        6.93        6.60      0.50 o 
  -1  -5   7      189.14      186.94      2.47 o 
   0  -5   7       44.08       44.90      1.52 o 
   1  -5   7       38.75       43.23      1.68 o 
   2  -5   7      121.20      128.23      2.92 o 
   3  -5   7       61.69       58.30      1.51 o 
   4  -5   7        1.40        2.08      0.51 o 
   5  -5   7        0.10        0.24      0.45 o 
   6  -5   7        4.17        4.02      0.63 o 
   7  -5   7        2.67        3.22      0.94 o 
   8  -5   7       10.61       12.56      0.96 o 
   9  -5   7        4.83        3.34      1.13 o 
  -9  -4   7        0.15        0.25      1.00 o 
  -8  -4   7       44.87       47.72      1.17 o 
  -7  -4   7       23.96       24.12      0.98 o 
  -6  -4   7      106.47      112.11      1.90 o 
  -5  -4   7        0.12        0.74      0.44 o 
  -4  -4   7       83.26       82.77      1.55 o 
  -3  -4   7        4.08        4.25      0.48 o 
  -2  -4   7      104.17      108.65      1.43 o 
  -1  -4   7      156.87      150.66      1.67 o 
   0  -4   7      106.91      113.43      1.84 o 
   1  -4   7      223.87      208.18      3.03 o 
   2  -4   7      332.81      336.90      2.72 o 
   3  -4   7      280.07      271.70      2.51 o 
   4  -4   7        3.04        1.24      0.42 o 
   5  -4   7       56.24       56.35      1.23 o 
   6  -4   7        0.96        0.13      0.40 o 
   7  -4   7        0.27        0.03      0.40 o 
   8  -4   7        3.62        4.15      0.66 o 
   9  -4   7        0.02        0.25      0.88 o 
  10  -4   7        2.55        0.75      1.50 o 
 -10  -3   7        0.67        0.50      1.25 o 
  -9  -3   7        6.60        6.95      1.06 o 
  -8  -3   7       21.41       20.85      0.85 o 
  -7  -3   7       11.09       11.76      0.75 o 
  -6  -3   7      128.98      131.01      2.08 o 
  -5  -3   7        0.01        0.08      0.44 o 
  -4  -3   7       40.92       40.93      1.12 o 
  -3  -3   7      144.72      149.74      1.56 o 
  -2  -3   7        3.72        3.04      0.41 o 
  -1  -3   7       17.47       16.34      0.56 o 
   0  -3   7       68.74       66.83      1.02 o 
   1  -3   7        0.27        0.06      0.25 o 
   2  -3   7        5.51        4.78      0.35 o 
   3  -3   7      219.13      224.11      2.11 o 
   4  -3   7       20.68       17.09      0.66 o 
   5  -3   7       14.64       12.90      0.65 o 
   6  -3   7        6.32        7.95      0.55 o 
   7  -3   7        0.73        0.71      0.35 o 
   8  -3   7        2.82        3.79      0.76 o 
   9  -3   7        0.05       -0.56      0.90 o 
  10  -3   7       12.25       10.28      1.75 o 
 -10  -2   7        5.51        3.76      1.50 o 
  -9  -2   7        5.97        7.66      0.98 o 
  -8  -2   7        2.81        3.76      0.54 o 
  -7  -2   7        5.60        7.01      0.65 o 
  -6  -2   7       46.08       42.24      2.39 o 
  -5  -2   7        1.24        0.28      0.44 o 
  -4  -2   7       45.22       42.15      1.08 o 
  -3  -2   7       89.73       94.28      1.16 o 
  -2  -2   7        5.16        6.56      0.38 o 
  -1  -2   7       25.24       24.36      0.56 o 
   0  -2   7       97.85       92.48      0.89 o 
   1  -2   7        9.50        9.76      0.37 o 
   2  -2   7        0.91        1.35      0.25 o 
   3  -2   7        0.07       -0.24      0.45 o 
   4  -2   7        1.57        1.82      0.36 o 
   5  -2   7        1.27        1.19      0.32 o 
   6  -2   7       50.78       51.63      1.40 o 
   7  -2   7       37.74       39.59      1.02 o 
   8  -2   7       22.01       22.99      1.23 o 
   9  -2   7        4.29        3.85      0.76 o 
  10  -2   7        4.34        3.76      1.06 o 
  11  -2   7       11.84       11.28      1.75 o 
 -10  -1   7       22.11       26.32      2.51 o 
  -9  -1   7       36.29       41.28      1.09 o 
  -8  -1   7       26.89       30.19      1.45 o 
  -7  -1   7        0.01       -0.28      0.37 o 
  -6  -1   7        0.19       -0.21      0.43 o 
  -5  -1   7        0.25        0.23      0.35 o 
  -4  -1   7       39.86       38.94      0.79 o 
  -3  -1   7        2.53        2.35      0.29 o 
  -2  -1   7       10.77       14.61      0.44 o 
  -1  -1   7      221.72      217.88      1.58 o 
   0  -1   7        8.10        7.22      0.30 o 
   1  -1   7      162.61      156.42      1.33 o 
   2  -1   7       69.53       59.28      0.77 o 
   3  -1   7       83.79       79.22      1.13 o 
   4  -1   7       19.10       16.92      0.63 o 
   5  -1   7        9.01       12.22      0.58 o 
   6  -1   7       99.44      100.16      1.30 o 
   7  -1   7       20.68       18.20      1.51 o 
   8  -1   7        1.93        1.95      0.62 o 
   9  -1   7        1.34        0.76      1.00 o 
  10  -1   7        1.87        0.83      0.66 o 
  11  -1   7        3.48        4.03      1.02 o 
 -10   0   7        4.80        6.77      1.50 o 
  -9   0   7       28.81       31.79      1.05 o 
  -8   0   7       10.24        9.30      0.67 o 
  -7   0   7       77.32       82.14      1.57 o 
  -6   0   7        0.46        1.04      0.46 o 
  -5   0   7        0.02        0.05      0.27 o 
  -4   0   7        9.52        9.60      0.48 o 
  -3   0   7        0.78        0.73      0.22 o 
  -2   0   7        4.59        5.22      0.30 o 
  -1   0   7       11.47       11.74      0.33 o 
   0   0   7        0.86        1.59      0.20 o 
   1   0   7      387.46      389.48      2.50 o 
   2   0   7       72.62       82.16      0.93 o 
   3   0   7      189.47      183.24      1.87 o 
   4   0   7        4.59        3.83      0.34 o 
   5   0   7        9.34        9.80      0.44 o 
   6   0   7       80.80       75.02      1.21 o 
   7   0   7       76.71       81.33      1.76 o 
   8   0   7       44.93       45.85      1.38 o 
   9   0   7       35.75       36.76      2.99 o 
  10   0   7        0.30       -0.08      0.58 o 
  11   0   7        8.14        8.04      1.14 o 
 -10   1   7        0.07       -0.47      0.47 o 
  -9   1   7        2.55        3.26      0.54 o 
  -8   1   7        0.34        1.09      0.49 o 
  -7   1   7       70.07       64.21      1.60 o 
  -6   1   7        0.91        0.66      0.50 o 
  -5   1   7        4.59        4.04      0.40 o 
  -4   1   7        0.77        0.33      0.22 o 
  -3   1   7       51.12       57.46      0.82 o 
  -2   1   7        3.37        3.11      0.26 o 
  -1   1   7      117.52      116.89      1.01 o 
   0   1   7       29.13       33.68      0.54 o 
   1   1   7      212.26      223.13      1.69 o 
   2   1   7      117.34      122.68      1.24 o 
   3   1   7        9.38       10.86      0.55 o 
   4   1   7       61.03       66.40      1.01 o 
   5   1   7        8.27        7.80      0.48 o 
   6   1   7      154.99      148.07      2.41 o 
   7   1   7        2.20        2.31      0.58 o 
   8   1   7       74.77       83.65      2.11 o 
   9   1   7        1.74        0.14      0.47 o 
  10   1   7        5.60        6.05      0.83 o 
  11   1   7       45.92       58.15      3.76 o 
  12   1   7        1.54        0.81      0.78 o 
 -10   2   7        0.03        0.09      0.88 o 
  -9   2   7        0.00        0.39      0.57 o 
  -8   2   7        6.28        7.49      0.67 o 
  -7   2   7        7.11        5.32      0.61 o 
  -6   2   7      270.94      244.26      2.76 o 
  -5   2   7        0.01        0.31      0.29 o 
  -4   2   7       17.54       16.37      0.51 o 
  -3   2   7        0.11        0.01      0.21 o 
  -2   2   7        2.45        2.33      0.26 o 
  -1   2   7       69.90       82.97      0.77 o 
   0   2   7       68.27       69.62      0.74 o 
   1   2   7        5.48        5.84      0.28 o 
   2   2   7       14.91       16.44      0.44 o 
   3   2   7        0.30        0.04      0.24 o 
   4   2   7       66.40       65.69      0.78 o 
   5   2   7       42.53       44.18      1.14 o 
   6   2   7       48.35       50.69      1.26 o 
   7   2   7       76.81       70.65      1.49 o 
   8   2   7        4.52        3.08      0.52 o 
   9   2   7        2.43        2.63      0.54 o 
  10   2   7        4.79        3.99      0.64 o 
  11   2   7        8.20        9.30      0.81 o 
  12   2   7        0.20       -0.64      0.64 o 
  -9   3   7        2.01        1.91      1.04 o 
  -8   3   7       17.19       21.18      1.04 o 
  -7   3   7        0.00        0.69      0.48 o 
  -6   3   7        7.66        4.48      0.52 o 
  -5   3   7      504.76      500.89      4.56 o 
  -4   3   7       70.96       72.77      1.15 o 
  -3   3   7        0.04       -0.22      0.25 o 
  -2   3   7       28.89       29.48      0.58 o 
  -1   3   7       43.73       43.01      0.63 o 
   0   3   7        0.00        0.20      0.16 o 
   1   3   7       53.24       58.88      0.73 o 
   2   3   7       35.52       36.37      0.67 o 
   3   3   7      194.31      211.56      1.90 o 
   4   3   7      108.25      103.14      1.17 o 
   5   3   7       23.61       24.57      0.84 o 
   6   3   7       30.69       30.60      1.18 o 
   7   3   7       50.87       54.27      1.28 o 
   8   3   7       24.69       28.83      0.99 o 
   9   3   7        4.15        3.81      0.54 o 
  10   3   7       17.48       15.39      1.10 o 
  11   3   7        6.30        6.02      0.66 o 
  12   3   7        4.81        5.45      0.87 o 
  -9   4   7       14.70       17.77      1.38 o 
  -8   4   7        0.07        0.85      0.66 o 
  -7   4   7       20.82       21.13      0.98 o 
  -6   4   7       95.35       89.21      1.58 o 
  -5   4   7       10.39       13.71      0.55 o 
  -4   4   7        9.59        8.92      0.49 o 
  -3   4   7        0.09        0.40      0.27 o 
  -2   4   7      414.82      403.71      3.21 o 
  -1   4   7      139.03      144.95      1.52 o 
   0   4   7       32.34       30.17      0.60 o 
   1   4   7        6.36        6.11      0.33 o 
   2   4   7      219.09      229.42      1.95 o 
   3   4   7       10.23       10.41      0.39 o 
   4   4   7       79.19       83.29      1.13 o 
   5   4   7        5.58        4.56      0.88 o 
   6   4   7      153.25      147.99      2.63 o 
   7   4   7      206.65      194.38      2.78 o 
   8   4   7       42.26       41.09      1.13 o 
   9   4   7        2.24        1.97      0.66 o 
  10   4   7       21.09       21.73      0.84 o 
  11   4   7       11.46       16.96      1.10 o 
  12   4   7        0.97        2.56      0.83 o 
  -9   5   7       11.30       11.78      1.50 o 
  -8   5   7        1.62        0.80      1.50 o 
  -7   5   7        2.56        2.95      1.11 o 
  -6   5   7        9.41       11.67      1.27 o 
  -5   5   7       12.55       14.38      0.76 o 
  -4   5   7       58.70       57.84      1.39 o 
  -3   5   7      219.86      214.60      2.08 o 
  -2   5   7     1922.47     1911.98     13.37 o 
  -1   5   7      133.29      128.24      1.42 o 
   0   5   7      336.69      335.34      2.54 o 
   1   5   7       76.60       68.65      0.88 o 
   2   5   7        0.31        1.08      0.26 o 
   3   5   7      227.08      229.51      2.50 o 
   4   5   7      148.63      154.84      1.61 o 
   5   5   7       22.04       21.25      0.96 o 
   6   5   7      101.21       99.33      1.79 o 
   7   5   7      192.23      191.98      2.71 o 
   8   5   7        3.67        5.32      0.84 o 
   9   5   7       93.11       88.94      2.43 o 
  10   5   7       14.80       14.96      1.10 o 
  11   5   7        5.55        5.40      1.38 o 
  -8   6   7        0.19        0.00      0.83 o 
  -7   6   7        0.34        0.10      0.66 o 
  -6   6   7       18.84       22.57      1.20 o 
  -5   6   7        1.84        1.98      0.72 o 
  -4   6   7       13.76       12.26      0.87 o 
  -3   6   7       79.58       82.51      1.20 o 
  -2   6   7      592.62      570.46      5.37 o 
  -1   6   7        4.29        6.09      0.58 o 
   0   6   7      433.26      445.89      3.25 o 
   1   6   7        8.76        7.29      0.45 o 
   2   6   7        1.46        0.90      0.39 o 
   3   6   7       85.99       90.81      1.21 o 
   4   6   7      168.44      166.57      1.93 o 
   5   6   7       86.76       87.37      2.03 o 
   6   6   7      119.57      117.22      2.08 o 
   7   6   7       72.74       74.62      1.26 o 
   8   6   7        0.50        0.64      0.34 o 
   9   6   7       16.01       14.85      0.81 o 
  10   6   7        9.04       13.31      0.92 o 
  11   6   7        7.59        6.77      0.75 o 
  -7   7   7        0.15        0.25      0.83 o 
  -6   7   7       27.49       34.62      1.77 o 
  -5   7   7        2.02        1.63      0.54 o 
  -4   7   7       13.41       11.74      0.84 o 
  -3   7   7        6.48        4.52      0.53 o 
  -2   7   7       99.44       98.43      1.58 o 
  -1   7   7      287.54      266.79      2.47 o 
   0   7   7        2.01        1.23      0.32 o 
   1   7   7      172.76      166.97      2.04 o 
   2   7   7       88.51       79.56      1.29 o 
   3   7   7      138.80      137.84      1.69 o 
   4   7   7      243.88      248.45      2.71 o 
   5   7   7        2.32        3.18      0.60 o 
   6   7   7        0.03        0.10      1.13 o 
   7   7   7        1.63        2.06      0.49 o 
   8   7   7        2.89        1.93      0.49 o 
   9   7   7        0.03        0.18      0.36 o 
  10   7   7       30.09       33.84      1.50 o 
  11   7   7        7.41        8.27      0.75 o 
  -7   8   7        0.21       -0.11      0.96 o 
  -6   8   7        2.03        3.13      1.02 o 
  -5   8   7       22.78       23.52      1.66 o 
  -4   8   7        4.66        7.50      1.25 o 
  -3   8   7        5.90        7.04      0.60 o 
  -2   8   7       12.25       11.88      0.69 o 
  -1   8   7       27.39       25.17      0.78 o 
   0   8   7        0.04       -0.08      0.32 o 
   1   8   7        3.59        3.03      0.42 o 
   2   8   7        0.56       -0.20      0.32 o 
   3   8   7       23.39       23.83      0.71 o 
   4   8   7        0.19       -0.17      0.33 o 
   5   8   7       47.54       47.15      1.68 o 
   6   8   7       83.64       87.24      2.21 o 
   7   8   7        0.60        0.50      0.75 o 
   8   8   7       13.76       17.17      1.06 o 
   9   8   7       42.70       45.62      1.42 o 
  10   8   7       36.38       48.37      2.01 o 
  -6   9   7        0.01        0.00      0.96 o 
  -5   9   7       11.62       11.59      1.20 o 
  -4   9   7        2.15        1.75      0.89 o 
  -3   9   7        1.43        1.04      0.48 o 
  -2   9   7        4.74        4.49      0.72 o 
  -1   9   7        7.74        9.14      0.63 o 
   0   9   7       11.25       10.17      0.72 o 
   1   9   7       23.41       18.51      0.88 o 
   2   9   7      105.84       96.35      1.50 o 
   3   9   7       23.12       22.79      0.77 o 
   4   9   7        2.07        1.68      0.36 o 
   5   9   7       10.82       12.04      1.06 o 
   6   9   7        3.42        3.74      0.71 o 
   7   9   7       17.29       15.98      1.14 o 
   8   9   7        9.41        9.52      0.96 o 
   9   9   7        2.67        2.76      0.75 o 
  10   9   7        3.47        3.76      1.00 o 
  -4  10   7        1.96        2.85      0.96 o 
  -3  10   7        3.22        5.64      1.75 o 
  -2  10   7        0.18       -0.18      0.62 o 
  -1  10   7        0.10        1.04      0.55 o 
   0  10   7        0.61        0.93      0.52 o 
   1  10   7        5.77        7.02      0.70 o 
   2  10   7       32.10       29.96      1.16 o 
   3  10   7       14.72       16.96      0.71 o 
   4  10   7        6.75        7.84      0.55 o 
   5  10   7       16.92       15.89      0.99 o 
   6  10   7        2.96        5.16      1.75 o 
   7  10   7       12.31       10.28      1.25 o 
   8  10   7        0.54        2.01      0.75 o 
   9  10   7        9.66       10.03      1.25 o 
  -3  11   7        0.24       -0.50      1.25 o 
  -2  11   7        7.82       10.48      1.07 o 
  -1  11   7        2.57        3.22      0.83 o 
   0  11   7       12.13       10.52      0.81 o 
   1  11   7       15.20       17.91      0.99 o 
   2  11   7        1.23        1.00      0.54 o 
   3  11   7        5.56        4.37      0.58 o 
   4  11   7        0.05        0.08      0.39 o 
   5  11   7       16.24       18.08      1.32 o 
   6  11   7        4.77        5.51      1.25 o 
   7  11   7        0.06        1.25      1.00 o 
   8  11   7        0.22        1.25      1.00 o 
   0  12   7        0.48        0.25      1.00 o 
   1  12   7        2.75        2.46      0.96 o 
   2  12   7        0.43        0.61      0.71 o 
   3  12   7        1.35        2.78      0.88 o 
   4  12   7        0.66        0.75      0.64 o 
   5  12   7        2.82        2.26      1.25 o 
   6  12   7        3.11        4.01      1.25 o 
  -3  -9   8        0.55       -0.75      1.00 o 
  -2  -9   8        0.02       -0.25      1.00 o 
  -1  -9   8        3.52        5.01      1.50 o 
   0  -9   8        6.18        6.52      1.50 o 
   1  -9   8        0.07       -1.00      1.25 o 
   2  -9   8        9.64       11.78      2.01 o 
  -5  -8   8        2.26        1.50      0.83 o 
  -4  -8   8        3.00        3.51      1.25 o 
  -3  -8   8        0.02        0.15      0.83 o 
  -2  -8   8        0.40        0.31      0.78 o 
  -1  -8   8        1.39        2.01      1.25 o 
   0  -8   8        1.57        0.39      0.78 o 
   1  -8   8        5.93        6.52      1.50 o 
   2  -8   8       34.80       44.36      3.01 o 
   3  -8   8        6.46        6.35      0.91 o 
   4  -8   8        0.37        0.81      1.02 o 
   5  -8   8        2.13        3.01      2.26 o 
  -7  -7   8       16.78       15.54      1.25 o 
  -6  -7   8       65.85       66.96      1.91 o 
  -5  -7   8        7.73        6.33      0.87 o 
  -4  -7   8        2.45        0.68      0.69 o 
  -3  -7   8       14.46       16.79      1.32 o 
  -2  -7   8        0.37        0.17      0.78 o 
  -1  -7   8       24.96       25.91      1.26 o 
   0  -7   8        0.16        0.97      1.38 o 
   1  -7   8       14.07       14.04      1.75 o 
   2  -7   8       41.12       44.59      2.13 o 
   3  -7   8        6.23        4.36      0.75 o 
   4  -7   8        0.12        0.57      1.13 o 
   5  -7   8        1.04        1.21      1.02 o 
   6  -7   8        0.22       -1.00      1.38 o 
  -8  -6   8        2.02        2.76      1.50 o 
  -7  -6   8       18.35       17.96      1.25 o 
  -6  -6   8       51.47       61.17      1.73 o 
  -5  -6   8       41.93       41.67      2.41 o 
  -4  -6   8        0.03       -0.23      0.51 o 
  -3  -6   8       13.45       12.28      1.14 o 
  -2  -6   8        4.31        2.70      0.78 o 
  -1  -6   8       11.02       10.37      0.87 o 
   0  -6   8       18.15       20.80      1.32 o 
   1  -6   8       48.26       38.10      2.51 o 
   2  -6   8       21.82       19.17      3.01 o 
   3  -6   8       53.56       58.27      1.58 o 
   4  -6   8        6.37        5.00      1.14 o 
   5  -6   8        0.25        0.10      0.83 o 
   6  -6   8        0.11       -0.40      1.75 o 
   7  -6   8        1.89        0.50      1.00 o 
  -8  -5   8        2.40        2.18      0.88 o 
  -7  -5   8        7.72        6.61      0.80 o 
  -6  -5   8       34.29       34.44      1.20 o 
  -5  -5   8       69.73       70.58      1.57 o 
  -4  -5   8        6.22        6.65      1.05 o 
  -3  -5   8       10.12       10.40      1.57 o 
  -2  -5   8        2.06        1.58      0.54 o 
  -1  -5   8        6.94        8.73      0.76 o 
   0  -5   8       47.30       45.42      1.81 o 
   1  -5   8        2.21        2.52      0.71 o 
   2  -5   8       30.07       31.00      1.23 o 
   3  -5   8        2.10        1.44      0.51 o 
   4  -5   8       44.58       42.80      1.53 o 
   5  -5   8        9.33        7.07      0.74 o 
   6  -5   8       12.62        9.66      0.89 o 
   7  -5   8        4.74        4.13      0.66 o 
   8  -5   8        0.11        0.35      0.83 o 
  -9  -4   8        0.00       -1.00      1.00 o 
  -8  -4   8        0.88        0.13      0.64 o 
  -7  -4   8        1.60        2.12      0.69 o 
  -6  -4   8       11.80        9.55      0.78 o 
  -5  -4   8       28.27       29.97      1.10 o 
  -4  -4   8       79.80       81.52      1.67 o 
  -3  -4   8        0.92        0.68      0.45 o 
  -2  -4   8       51.76       52.55      1.22 o 
  -1  -4   8        7.04        7.36      0.65 o 
   0  -4   8        0.27       -0.32      0.49 o 
   1  -4   8      107.49       97.72      1.75 o 
   2  -4   8       86.80       81.78      1.88 o 
   3  -4   8      109.30      104.13      1.48 o 
   4  -4   8       93.38       85.08      1.89 o 
   5  -4   8       40.27       37.85      1.05 o 
   6  -4   8        0.62        0.00      0.39 o 
   7  -4   8       19.75       18.93      0.98 o 
   8  -4   8        4.40        4.99      0.69 o 
   9  -4   8        4.92        4.66      0.64 o 
  -9  -3   8        9.78        9.27      1.75 o 
  -8  -3   8        5.67        5.57      0.65 o 
  -7  -3   8        6.19        6.57      0.67 o 
  -6  -3   8       12.68       13.78      0.86 o 
  -5  -3   8       73.68       77.13      1.61 o 
  -4  -3   8       12.34       12.29      0.78 o 
  -3  -3   8        8.65        8.97      0.47 o 
  -2  -3   8       38.47       37.70      1.03 o 
  -1  -3   8      214.76      213.66      2.43 o 
   0  -3   8      153.95      155.69      1.66 o 
   1  -3   8        4.19        2.68      0.38 o 
   2  -3   8        3.44        3.03      0.43 o 
   3  -3   8      210.49      202.45      2.30 o 
   4  -3   8       28.73       28.39      0.85 o 
   5  -3   8       58.50       52.15      1.15 o 
   6  -3   8        0.52        1.13      0.40 o 
   7  -3   8        7.16        8.64      0.57 o 
   8  -3   8       17.21       19.03      0.88 o 
   9  -3   8       15.70       18.11      1.68 o 
  10  -3   8        0.34       -0.87      1.25 o 
  -9  -2   8        0.35        0.60      0.88 o 
  -8  -2   8        0.35        0.54      0.72 o 
  -7  -2   8        8.44        8.94      0.69 o 
  -6  -2   8        1.15        1.78      0.50 o 
  -5  -2   8        2.31        1.71      0.50 o 
  -4  -2   8        5.93        6.43      0.65 o 
  -3  -2   8       30.84       31.24      0.94 o 
  -2  -2   8      265.22      266.84      2.27 o 
  -1  -2   8      606.64      594.11      4.46 o 
   0  -2   8       23.49       23.43      0.66 o 
   1  -2   8      196.62      184.74      1.74 o 
   2  -2   8       90.04       87.78      1.07 o 
   3  -2   8        0.31        1.34      0.37 o 
   4  -2   8       10.24       11.38      0.57 o 
   5  -2   8       12.40       12.43      0.63 o 
   6  -2   8        0.29        0.25      0.34 o 
   7  -2   8        3.74        3.57      0.52 o 
   8  -2   8        4.95        5.96      0.99 o 
   9  -2   8        0.36        1.92      0.72 o 
  10  -2   8       14.36       12.43      3.13 o 
  -9  -1   8        0.72       -0.31      0.75 o 
  -8  -1   8        3.32        4.12      0.62 o 
  -7  -1   8        4.67        4.25      0.69 o 
  -6  -1   8       14.60       14.15      0.83 o 
  -5  -1   8       22.85       21.73      0.70 o 
  -4  -1   8        8.78       10.67      0.58 o 
  -3  -1   8        5.95        6.00      0.41 o 
  -2  -1   8       95.57       94.86      1.09 o 
  -1  -1   8       92.57       97.66      1.21 o 
   0  -1   8      123.31      116.54      1.17 o 
   1  -1   8       51.60       50.79      0.84 o 
   2  -1   8        4.44        5.32      0.34 o 
   3  -1   8        0.65        0.14      0.33 o 
   4  -1   8        0.01        0.99      0.35 o 
   5  -1   8        0.43        0.96      0.32 o 
   6  -1   8        7.69        9.26      0.50 o 
   7  -1   8       67.78       72.52      1.92 o 
   8  -1   8        0.93        0.48      0.62 o 
   9  -1   8       18.99       18.80      1.20 o 
  10  -1   8        6.54        6.04      1.14 o 
  11  -1   8        0.66        1.50      1.50 o 
  -9   0   8        5.41        3.57      1.50 o 
  -8   0   8        1.04        0.41      0.72 o 
  -7   0   8        4.56        5.68      0.65 o 
  -6   0   8       25.67       26.27      1.04 o 
  -5   0   8        2.75        2.30      0.43 o 
  -4   0   8       95.25       97.15      1.23 o 
  -3   0   8       18.66       19.42      0.58 o 
  -2   0   8        9.53        9.20      0.38 o 
  -1   0   8       62.90       69.97      0.99 o 
   0   0   8      141.42      138.54      1.29 o 
   1   0   8        6.82        5.97      0.36 o 
   2   0   8       44.88       40.81      0.90 o 
   3   0   8       10.12       11.15      0.50 o 
   4   0   8       77.20       74.87      1.24 o 
   5   0   8      304.33      305.87      3.62 o 
   6   0   8       39.12       35.57      0.90 o 
   7   0   8       15.43       17.56      1.09 o 
   8   0   8        0.20        0.33      0.58 o 
   9   0   8       15.22       16.10      1.05 o 
  10   0   8       12.14       10.19      1.20 o 
  11   0   8        0.82        1.25      0.83 o 
  -9   1   8        1.19        0.57      1.38 o 
  -8   1   8        6.13        8.40      0.74 o 
  -7   1   8        1.07        1.71      0.49 o 
  -6   1   8        3.40        3.25      0.47 o 
  -5   1   8       37.57       36.52      1.49 o 
  -4   1   8      117.82      125.88      1.44 o 
  -3   1   8        0.01        0.16      0.27 o 
  -2   1   8       73.84       82.36      0.98 o 
  -1   1   8       44.84       43.69      0.71 o 
   0   1   8        1.81        1.47      0.22 o 
   1   1   8      343.64      350.11      2.79 o 
   2   1   8        8.78        8.54      0.42 o 
   3   1   8      196.56      194.09      2.40 o 
   4   1   8        1.62        1.55      0.33 o 
   5   1   8       28.80       29.21      0.66 o 
   6   1   8       14.27       18.16      1.45 o 
   7   1   8       78.19       75.47      1.79 o 
   8   1   8        2.95        1.52      0.62 o 
   9   1   8       11.14       11.91      1.03 o 
  10   1   8        0.41        0.45      0.62 o 
  11   1   8        2.12        1.50      0.96 o 
  -9   2   8        0.61        0.53      0.64 o 
  -8   2   8        0.00        0.30      0.52 o 
  -7   2   8        1.86        1.90      0.61 o 
  -6   2   8      113.79      100.71      1.67 o 
  -5   2   8        0.00        0.48      0.40 o 
  -4   2   8      193.37      186.99      1.88 o 
  -3   2   8       17.88       20.66      0.63 o 
  -2   2   8       18.53       21.36      0.59 o 
  -1   2   8        8.94       10.08      0.36 o 
   0   2   8       57.89       58.00      0.76 o 
   1   2   8       11.19       11.97      0.43 o 
   2   2   8      103.17      108.19      1.45 o 
   3   2   8      132.30      125.09      1.71 o 
   4   2   8        1.80        1.80      0.36 o 
   5   2   8       10.63       11.04      0.44 o 
   6   2   8       67.96       72.79      1.61 o 
   7   2   8        8.43        7.64      0.74 o 
   8   2   8       10.87       14.04      0.87 o 
   9   2   8        5.50        3.77      0.64 o 
  10   2   8        2.33        2.18      0.66 o 
  11   2   8       25.90       28.90      1.67 o 
  -9   3   8        5.18        5.53      1.02 o 
  -8   3   8        6.86        9.42      1.51 o 
  -7   3   8        0.89        0.70      0.47 o 
  -6   3   8       17.17       13.87      0.84 o 
  -5   3   8       57.09       53.54      1.16 o 
  -4   3   8       22.18       19.81      0.83 o 
  -3   3   8      141.02      140.76      1.66 o 
  -2   3   8       13.61       15.92      0.56 o 
  -1   3   8        3.11        3.98      0.31 o 
   0   3   8        5.83        4.49      0.32 o 
   1   3   8        4.01        4.43      0.27 o 
   2   3   8       79.94       81.86      1.14 o 
   3   3   8       73.66       77.54      1.04 o 
   4   3   8       18.12       18.56      0.58 o 
   5   3   8       56.41       57.59      1.38 o 
   6   3   8      145.07      141.78      2.41 o 
   7   3   8       12.24       13.66      1.15 o 
   8   3   8        5.86        4.91      0.64 o 
   9   3   8        0.30        1.35      0.49 o 
  10   3   8       10.02       10.92      1.69 o 
  11   3   8        0.00        1.09      0.78 o 
  -8   4   8        0.15       -0.67      0.78 o 
  -7   4   8        2.91        4.20      0.76 o 
  -6   4   8        0.48        1.15      0.62 o 
  -5   4   8        0.54        1.15      0.48 o 
  -4   4   8       14.56       13.33      0.71 o 
  -3   4   8       23.07       23.45      0.75 o 
  -2   4   8       29.64       31.44      0.74 o 
  -1   4   8       22.73       23.17      0.64 o 
   0   4   8        5.17        4.47      0.34 o 
   1   4   8       37.13       40.40      0.73 o 
   2   4   8       19.35       17.36      0.52 o 
   3   4   8       52.24       53.78      0.92 o 
   4   4   8       10.59       10.82      0.43 o 
   5   4   8       17.65       17.93      0.87 o 
   6   4   8      116.24      115.44      2.16 o 
   7   4   8      141.15      141.98      2.41 o 
   8   4   8       13.74       12.96      1.11 o 
   9   4   8        7.73        8.62      0.66 o 
  10   4   8        8.74        9.46      0.73 o 
  11   4   8        0.80        0.97      0.64 o 
  -8   5   8        1.11        1.98      1.13 o 
  -7   5   8       12.26       13.39      1.51 o 
  -6   5   8       11.95       12.71      1.01 o 
  -5   5   8       24.82       27.15      1.02 o 
  -4   5   8       20.97       25.52      1.74 o 
  -3   5   8      138.03      131.95      1.85 o 
  -2   5   8       43.00       44.50      1.07 o 
  -1   5   8      157.23      152.21      1.66 o 
   0   5   8       24.00       25.29      0.65 o 
   1   5   8       11.94       11.84      0.44 o 
   2   5   8       19.96       18.11      0.62 o 
   3   5   8       60.37       60.69      0.90 o 
   4   5   8        0.14        0.00      0.28 o 
   5   5   8       65.92       66.29      1.77 o 
   6   5   8      169.18      168.80      2.32 o 
   7   5   8       31.15       30.81      1.02 o 
   8   5   8        0.77       -0.58      0.58 o 
   9   5   8        6.59        6.40      0.64 o 
  10   5   8        2.64        3.95      0.66 o 
  11   5   8        0.74        1.42      1.00 o 
  -7   6   8       22.01       22.70      3.63 o 
  -6   6   8        2.24        3.65      0.76 o 
  -5   6   8        0.00        0.00      0.54 o 
  -4   6   8       47.99       49.02      1.52 o 
  -3   6   8        0.20        0.09      0.39 o 
  -2   6   8       44.28       33.78      1.09 o 
  -1   6   8      172.85      154.15      2.21 o 
   0   6   8       72.92       75.25      0.98 o 
   1   6   8      190.71      193.42      2.76 o 
   2   6   8       12.97       16.25      0.83 o 
   3   6   8      595.13      573.12      4.98 o 
   4   6   8       54.89       52.65      1.04 o 
   5   6   8        0.71        0.38      0.63 o 
   6   6   8      134.91      133.07      2.22 o 
   7   6   8       50.50       50.51      1.11 o 
   8   6   8        8.61        7.39      0.64 o 
   9   6   8        5.85        4.96      0.64 o 
  10   6   8        1.05        2.80      0.50 o 
  11   6   8        0.17        1.09      0.67 o 
  -7   7   8        0.49        0.82      2.13 o 
  -6   7   8       40.13       52.68      2.63 o 
  -5   7   8        6.29        6.69      0.81 o 
  -4   7   8        9.86        9.02      0.84 o 
  -3   7   8        0.06        0.56      0.50 o 
  -2   7   8      119.08      120.47      2.05 o 
  -1   7   8       49.93       42.14      1.14 o 
   0   7   8       15.00       15.08      1.44 o 
   1   7   8        5.62        4.78      0.44 o 
   2   7   8      102.57       91.97      1.42 o 
   3   7   8      122.37      117.64      1.55 o 
   4   7   8       35.08       36.47      0.91 o 
   5   7   8      197.89      179.74      6.27 o 
   6   7   8        2.91        3.28      0.71 o 
   7   7   8        8.90        9.71      0.79 o 
   8   7   8        4.44        4.44      0.56 o 
   9   7   8        8.70       10.08      0.73 o 
  10   7   8       12.46       11.41      0.78 o 
  -6   8   8        4.79        3.65      2.26 o 
  -5   8   8        6.35        6.46      0.81 o 
  -4   8   8        1.37        1.63      1.38 o 
  -3   8   8        0.72        0.25      0.59 o 
  -2   8   8        8.55        8.71      0.75 o 
  -1   8   8       21.56       19.09      1.59 o 
   0   8   8        1.68        2.59      0.49 o 
   1   8   8        3.43        3.17      0.43 o 
   2   8   8        5.45        6.97      0.51 o 
   3   8   8        8.41        5.93      0.60 o 
   4   8   8       30.14       33.30      0.94 o 
   5   8   8       16.48       16.12      1.14 o 
   6   8   8       12.93       13.04      1.06 o 
   7   8   8       22.74       20.24      1.04 o 
   8   8   8        0.22        0.18      0.60 o 
   9   8   8        0.69       -0.25      0.75 o 
  10   8   8        2.96        6.02      1.00 o 
  -5   9   8        0.44       -0.53      0.88 o 
  -4   9   8        0.91        1.25      0.89 o 
  -3   9   8       10.09       10.78      1.06 o 
  -2   9   8        3.04        3.49      0.72 o 
  -1   9   8        3.47        4.66      0.65 o 
   0   9   8        4.82        4.12      0.55 o 
   1   9   8        0.57        0.33      0.37 o 
   2   9   8        0.55        0.64      0.37 o 
   3   9   8        3.01        2.23      0.40 o 
   4   9   8        9.79        8.96      0.63 o 
   5   9   8        8.46        7.92      1.10 o 
   6   9   8        0.08       -0.38      0.53 o 
   7   9   8       12.22       14.09      1.63 o 
   8   9   8        6.12        4.76      1.00 o 
   9   9   8        0.34        0.25      0.75 o 
  -4  10   8        3.37        5.22      1.75 o 
  -3  10   8        2.62        2.01      1.50 o 
  -2  10   8        7.55        8.38      1.14 o 
  -1  10   8       30.50       35.89      2.73 o 
   0  10   8        1.01        0.98      0.62 o 
   1  10   8        4.49        6.24      0.68 o 
   2  10   8        0.49        0.30      0.48 o 
   3  10   8        0.41        0.71      0.46 o 
   4  10   8        5.79        8.32      0.66 o 
   5  10   8       56.89       61.05      2.39 o 
   6  10   8        6.41        5.53      0.89 o 
   7  10   8        0.16        0.25      0.75 o 
   8  10   8        0.54        1.25      0.75 o 
  -2  11   8        3.03        2.35      0.96 o 
  -1  11   8        5.84        6.59      1.02 o 
   0  11   8        1.94        3.30      1.50 o 
   1  11   8       16.83       22.22      2.01 o 
   2  11   8        7.04        7.87      0.88 o 
   3  11   8       11.01       18.40      1.38 o 
   4  11   8        7.75        9.25      0.78 o 
   5  11   8        0.50        0.84      0.78 o 
   6  11   8       63.28       78.95      3.51 o 
   7  11   8        0.00        0.00      1.00 o 
   1  12   8        0.24        2.05      0.96 o 
   2  12   8        0.48        0.50      0.78 o 
   3  12   8        0.97        1.19      0.64 o 
   4  12   8        2.93        2.34      0.64 o 
  -4  -8   9        3.34        3.26      1.25 o 
  -3  -8   9        0.17       -1.00      1.00 o 
  -2  -8   9        5.43        4.76      1.50 o 
  -1  -8   9        2.81        4.01      1.25 o 
   0  -8   9       12.29       16.03      2.38 o 
   1  -8   9       25.75       27.57      2.51 o 
   2  -8   9        1.21        1.50      0.96 o 
   3  -8   9        3.20        1.08      1.14 o 
  -5  -7   9        7.97       11.28      1.50 o 
  -4  -7   9        0.39        0.50      1.00 o 
  -3  -7   9        1.31        1.69      0.96 o 
  -2  -7   9        0.01       -0.78      0.78 o 
  -1  -7   9        1.91        0.00      1.00 o 
   0  -7   9        0.26        0.25      1.13 o 
   1  -7   9       41.05       47.87      2.76 o 
   2  -7   9       23.03       20.24      3.01 o 
   3  -7   9        5.07        1.50      1.75 o 
   4  -7   9        0.32        0.10      1.02 o 
   5  -7   9        2.69        1.81      1.38 o 
  -6  -6   9        7.80        7.46      0.93 o 
  -5  -6   9       13.64       14.29      1.75 o 
  -4  -6   9        5.12        5.97      1.02 o 
  -3  -6   9        1.33        0.90      0.83 o 
  -2  -6   9        1.80        2.73      1.13 o 
  -1  -6   9        0.05        0.63      0.62 o 
   0  -6   9       15.17       10.63      1.14 o 
   1  -6   9        4.14        5.70      0.84 o 
   2  -6   9       31.58       34.84      1.24 o 
   3  -6   9       40.32       36.54      3.76 o 
   4  -6   9        3.23        2.58      1.14 o 
   5  -6   9        4.23        6.09      1.20 o 
   6  -6   9        6.02        6.86      1.63 o 
  -7  -5   9       10.86       10.85      2.26 o 
  -6  -5   9        8.73        7.11      0.91 o 
  -5  -5   9       87.78       89.16      2.10 o 
  -4  -5   9        2.11        1.73      0.88 o 
  -3  -5   9       35.64       35.51      1.68 o 
  -2  -5   9       40.96       44.13      1.33 o 
  -1  -5   9       51.14       53.57      1.54 o 
   0  -5   9       12.04       10.83      1.06 o 
   1  -5   9       14.43       16.34      0.93 o 
   2  -5   9        8.42        6.44      0.67 o 
   3  -5   9       35.46       27.67      2.03 o 
   4  -5   9       56.56       52.32      2.10 o 
   5  -5   9        0.48        1.15      0.83 o 
   6  -5   9        0.08       -0.57      0.75 o 
   7  -5   9        3.22        2.91      0.69 o 
  -8  -4   9        4.31        5.81      1.50 o 
  -7  -4   9        2.09        2.01      0.71 o 
  -6  -4   9        5.50        4.27      0.69 o 
  -5  -4   9       68.06       69.26      1.64 o 
  -4  -4   9        5.53        5.78      0.76 o 
  -3  -4   9        1.44        1.69      1.25 o 
  -2  -4   9       65.28       62.02      1.62 o 
  -1  -4   9       17.87       16.11      0.84 o 
   0  -4   9       46.59       44.82      1.13 o 
   1  -4   9       28.33       28.60      1.05 o 
   2  -4   9        2.88        2.14      0.52 o 
   3  -4   9        0.93        0.30      0.72 o 
   4  -4   9       16.84       16.88      0.86 o 
   5  -4   9        4.48        4.55      0.63 o 
   6  -4   9        1.15       -0.20      0.52 o 
   7  -4   9        7.07        5.50      0.69 o 
   8  -4   9        0.07        0.31      0.61 o 
  -8  -3   9       14.28       12.06      2.13 o 
  -7  -3   9        8.90        7.49      0.87 o 
  -6  -3   9       23.77       25.92      1.17 o 
  -5  -3   9        0.70        0.15      0.57 o 
  -4  -3   9       35.54       35.61      1.35 o 
  -3  -3   9        0.06        0.08      0.40 o 
  -2  -3   9       53.25       55.05      1.45 o 
  -1  -3   9        7.26        9.00      0.98 o 
   0  -3   9        1.05        1.94      0.42 o 
   1  -3   9        0.15        0.52      0.46 o 
   2  -3   9        5.93        4.77      0.49 o 
   3  -3   9        6.63        8.64      0.61 o 
   4  -3   9        6.95        5.32      0.56 o 
   5  -3   9        0.02        0.12      0.42 o 
   6  -3   9       16.98       15.71      0.78 o 
   7  -3   9        5.99        4.66      0.67 o 
   8  -3   9        5.66        3.65      0.57 o 
   9  -3   9        0.32       -0.57      0.96 o 
  -8  -2   9        1.90        2.56      0.83 o 
  -7  -2   9        9.44       11.05      0.98 o 
  -6  -2   9       18.42       18.83      1.04 o 
  -5  -2   9        9.51        9.00      0.68 o 
  -4  -2   9        0.99        0.94      0.68 o 
  -3  -2   9        7.22        6.83      0.53 o 
  -2  -2   9      223.67      233.66      2.60 o 
  -1  -2   9       26.74       27.74      0.78 o 
   0  -2   9      110.18      108.52      1.65 o 
   1  -2   9        3.22        2.08      0.43 o 
   2  -2   9       41.02       41.77      0.77 o 
   3  -2   9       20.22       18.82      0.76 o 
   4  -2   9        1.06        0.77      0.38 o 
   5  -2   9        0.09       -0.14      0.37 o 
   6  -2   9        2.20        3.30      0.44 o 
   7  -2   9       48.42       51.11      1.31 o 
   8  -2   9        7.76       10.20      1.01 o 
   9  -2   9        0.70       -0.75      0.89 o 
  10  -2   9        0.04        0.50      0.96 o 
  -9  -1   9        0.38        0.88      0.64 o 
  -8  -1   9        0.31        0.45      0.56 o 
  -7  -1   9        8.53        8.51      1.23 o 
  -6  -1   9       12.80       12.72      0.76 o 
  -5  -1   9        0.44        0.41      0.42 o 
  -4  -1   9        0.03        0.10      0.37 o 
  -3  -1   9       43.39       44.41      1.00 o 
  -2  -1   9       14.45       15.07      0.63 o 
  -1  -1   9        9.59        9.62      0.67 o 
   0  -1   9       34.26       36.56      0.89 o 
   1  -1   9       96.48       89.94      1.20 o 
   2  -1   9      208.28      201.56      1.83 o 
   3  -1   9       56.01       57.11      1.21 o 
   4  -1   9      127.73      121.26      1.76 o 
   5  -1   9       17.13       17.32      0.83 o 
   6  -1   9        0.02        0.37      0.34 o 
   7  -1   9        0.94        1.00      0.38 o 
   8  -1   9        4.62        5.86      0.87 o 
   9  -1   9       32.82       31.43      1.57 o 
  10  -1   9        8.58        7.63      1.32 o 
  -9   0   9        2.35        2.01      0.67 o 
  -8   0   9        6.66        6.81      0.87 o 
  -7   0   9        0.80        0.74      0.51 o 
  -6   0   9       50.84       49.26      1.20 o 
  -5   0   9        0.10        0.34      0.51 o 
  -4   0   9        7.03        7.18      0.46 o 
  -3   0   9        1.98        1.65      0.40 o 
  -2   0   9        1.64        1.59      0.41 o 
  -1   0   9       86.60       89.75      1.20 o 
   0   0   9       20.52       19.34      0.78 o 
   1   0   9       37.08       37.09      0.76 o 
   2   0   9        0.00       -0.25      0.25 o 
   3   0   9       47.19       46.66      1.17 o 
   4   0   9       12.01       11.40      0.81 o 
   5   0   9        0.70        1.04      0.34 o 
   6   0   9       28.86       26.59      0.88 o 
   7   0   9       57.27       51.89      1.61 o 
   8   0   9        0.53        0.38      0.62 o 
   9   0   9        2.75        1.64      0.66 o 
  10   0   9        1.74        0.88      1.63 o 
  -9   1   9        5.02        5.80      0.88 o 
  -8   1   9        2.00        1.87      0.62 o 
  -7   1   9        0.00       -0.20      0.51 o 
  -6   1   9        0.51        0.38      0.45 o 
  -5   1   9      157.31      154.95      4.02 o 
  -4   1   9        0.00        0.25      0.37 o 
  -3   1   9        0.10       -0.32      0.32 o 
  -2   1   9        0.15       -0.29      0.29 o 
  -1   1   9       78.80       84.10      1.13 o 
   0   1   9        1.69        1.50      0.34 o 
   1   1   9        0.92        0.80      0.27 o 
   2   1   9        7.99        8.03      0.44 o 
   3   1   9        0.98        0.72      0.33 o 
   4   1   9        0.15       -0.28      0.28 o 
   5   1   9      236.94      234.93      2.52 o 
   6   1   9       15.94       17.45      1.34 o 
   7   1   9        3.69        2.58      0.62 o 
   8   1   9        1.18        1.88      0.62 o 
   9   1   9        6.70        5.84      0.96 o 
  10   1   9       23.30       20.65      1.57 o 
  11   1   9        7.62        4.86      1.02 o 
  -8   2   9        0.48        0.03      0.64 o 
  -7   2   9        2.89        2.20      0.72 o 
  -6   2   9        3.26        3.28      0.66 o 
  -5   2   9        5.99        7.62      1.56 o 
  -4   2   9      193.28      190.36      2.49 o 
  -3   2   9        1.70        1.64      0.39 o 
  -2   2   9        3.81        3.91      0.40 o 
  -1   2   9       34.08       34.66      0.86 o 
   0   2   9      145.95      137.93      1.50 o 
   1   2   9       85.10       88.08      1.12 o 
   2   2   9        6.76        6.30      0.36 o 
   3   2   9       51.84       53.14      1.41 o 
   4   2   9        1.30        1.40      0.34 o 
   5   2   9       24.59       23.53      0.82 o 
   6   2   9      157.32      155.40      2.67 o 
   7   2   9        0.12       -0.03      0.52 o 
   8   2   9        6.61        5.62      0.69 o 
   9   2   9        4.72        5.15      0.92 o 
  10   2   9       12.30       14.71      3.26 o 
  11   2   9       18.23       21.16      1.88 o 
  -8   3   9       10.99       14.29      1.75 o 
  -7   3   9       11.12       11.05      0.96 o 
  -6   3   9        0.22       -0.27      0.57 o 
  -5   3   9       20.94       19.36      1.10 o 
  -4   3   9       41.17       45.77      1.52 o 
  -3   3   9      104.32      109.57      1.63 o 
  -2   3   9      135.67      138.55      1.70 o 
  -1   3   9      313.94      296.88      3.06 o 
   0   3   9        1.89        0.54      0.26 o 
   1   3   9       33.50       33.91      0.67 o 
   2   3   9       19.75       16.64      0.66 o 
   3   3   9       93.50       94.76      1.55 o 
   4   3   9        1.76        1.36      0.33 o 
   5   3   9        5.22        6.82      0.43 o 
   6   3   9      117.98      118.66      2.32 o 
   7   3   9       45.02       45.94      2.29 o 
   8   3   9       19.13       20.96      1.02 o 
   9   3   9       26.15       26.09      1.21 o 
  10   3   9        4.43        4.05      0.83 o 
  11   3   9        8.05        7.53      1.50 o 
  -8   4   9        7.57        9.21      1.20 o 
  -7   4   9        8.68        6.01      0.84 o 
  -6   4   9        1.84        2.42      0.75 o 
  -5   4   9       22.56       23.36      1.16 o 
  -4   4   9        0.11        1.06      0.46 o 
  -3   4   9        0.93        0.85      0.66 o 
  -2   4   9      217.03      215.32      2.54 o 
  -1   4   9      465.07      449.43      4.78 o 
   0   4   9       12.83       13.29      0.54 o 
   1   4   9       35.03       31.36      0.96 o 
   2   4   9       67.61       68.08      1.10 o 
   3   4   9       23.14       22.34      0.64 o 
   4   4   9       73.52       70.86      1.00 o 
   5   4   9        0.98        0.42      0.51 o 
   6   4   9       42.87       42.32      1.32 o 
   7   4   9       24.53       23.61      1.49 o 
   8   4   9       15.72       16.55      1.02 o 
   9   4   9        0.01        0.80      0.78 o 
  10   4   9       19.04       19.48      1.11 o 
  11   4   9       11.27       16.47      1.29 o 
  -7   5   9        3.93        3.68      0.96 o 
  -6   5   9        2.48        2.09      0.76 o 
  -5   5   9        1.20        3.21      0.59 o 
  -4   5   9        4.81        4.12      0.59 o 
  -3   5   9       47.08       48.91      1.34 o 
  -2   5   9      114.91      115.82      1.97 o 
  -1   5   9      235.60      228.82      2.90 o 
   0   5   9        3.97        4.22      0.35 o 
   1   5   9       76.88       75.74      1.26 o 
   2   5   9      147.24      134.56      1.77 o 
   3   5   9       29.73       34.73      0.77 o 
   4   5   9       17.97       19.35      0.56 o 
   5   5   9       14.35       13.95      1.09 o 
   6   5   9        0.02        0.22      0.40 o 
   7   5   9        3.19        2.35      0.54 o 
   8   5   9        0.51       -0.11      0.47 o 
   9   5   9        3.31        4.02      0.64 o 
  10   5   9        0.00        0.06      0.64 o 
  11   5   9       10.77       15.92      1.29 o 
  -7   6   9        0.29       -0.30      0.83 o 
  -6   6   9        0.61        0.34      0.97 o 
  -5   6   9       13.81       18.83      1.06 o 
  -4   6   9        0.57       -0.08      0.91 o 
  -3   6   9        7.82        7.23      0.76 o 
  -2   6   9        0.02       -0.29      0.46 o 
  -1   6   9        0.73        0.33      0.40 o 
   0   6   9       40.95       36.73      1.19 o 
   1   6   9        0.97        1.19      0.35 o 
   2   6   9      114.18      110.09      1.60 o 
   3   6   9      133.36      128.78      1.81 o 
   4   6   9      104.00      104.82      1.59 o 
   5   6   9       18.23       17.57      0.78 o 
   6   6   9       13.59       14.06      0.87 o 
   7   6   9       14.68       15.48      0.71 o 
   8   6   9        3.68        3.31      1.02 o 
   9   6   9        7.99       11.59      1.61 o 
  10   6   9       14.16       18.97      1.75 o 
  -6   7   9        1.91        1.88      1.02 o 
  -5   7   9        0.63        0.52      0.70 o 
  -4   7   9        0.31        1.56      0.78 o 
  -3   7   9       16.61       17.64      1.09 o 
  -2   7   9       98.79       95.40      1.99 o 
  -1   7   9        3.20        1.81      0.53 o 
   0   7   9        6.68        7.59      0.65 o 
   1   7   9        5.31        4.14      0.45 o 
   2   7   9       92.32       80.05      1.35 o 
   3   7   9       20.74       17.73      0.68 o 
   4   7   9       55.53       53.39      1.11 o 
   5   7   9        8.37        5.65      1.33 o 
   6   7   9       18.61       18.15      1.14 o 
   7   7   9        0.64       -0.18      0.47 o 
   8   7   9        5.61        4.27      0.57 o 
   9   7   9        1.56        1.84      0.67 o 
  10   7   9        4.72        1.59      1.00 o 
  -5   8   9        0.77        0.75      0.69 o 
  -4   8   9       11.10       13.26      1.75 o 
  -3   8   9        4.09        3.90      0.76 o 
  -2   8   9        4.29        3.54      0.65 o 
  -1   8   9        6.77        4.36      0.72 o 
   0   8   9        8.73        7.89      0.68 o 
   1   8   9        0.47        0.32      0.39 o 
   2   8   9        5.74        4.50      0.53 o 
   3   8   9      118.59      112.19      1.61 o 
   4   8   9        2.02        2.01      0.46 o 
   5   8   9        0.10       -0.43      0.43 o 
   6   8   9        0.75       -0.13      0.53 o 
   7   8   9        1.52        0.88      0.54 o 
   8   8   9       10.69        7.98      1.38 o 
   9   8   9        2.24        2.51      0.75 o 
  -4   9   9        5.36        5.97      1.13 o 
  -3   9   9       11.03       12.16      1.24 o 
  -2   9   9        4.52        4.27      1.25 o 
  -1   9   9        3.96        4.64      0.96 o 
   0   9   9        0.23        1.63      0.62 o 
   1   9   9       23.32       24.32      1.28 o 
   2   9   9        1.84        0.38      0.48 o 
   3   9   9        9.99        7.58      0.54 o 
   4   9   9        0.93        1.04      0.46 o 
   5   9   9        0.00       -0.30      0.52 o 
   6   9   9        0.36       -0.43      0.60 o 
   7   9   9       29.92       32.83      2.01 o 
   8   9   9        4.59        5.76      1.25 o 
   9   9   9        3.67        3.76      1.00 o 
  -3  10   9        3.33        2.26      1.25 o 
  -2  10   9        1.03        0.41      1.00 o 
  -1  10   9        5.65        8.49      1.14 o 
   0  10   9       20.37       21.58      1.20 o 
   1  10   9        8.29        8.41      0.91 o 
   2  10   9       30.40       32.77      1.17 o 
   3  10   9        0.02        0.08      0.48 o 
   4  10   9        3.15        4.47      0.65 o 
   5  10   9        2.17        2.90      0.72 o 
   6  10   9        0.03       -0.75      0.75 o 
   7  10   9        1.61        3.76      1.00 o 
   8  10   9        6.40        7.52      1.25 o 
  -1  11   9        6.08        6.64      1.24 o 
   0  11   9        3.84        2.76      0.96 o 
   1  11   9        3.19        3.05      1.25 o 
   2  11   9        2.91        1.64      0.71 o 
   3  11   9        2.30        2.86      1.38 o 
   4  11   9       15.64       18.05      1.50 o 
   5  11   9       15.34       20.05      2.26 o 
   6  11   9        0.08        0.75      1.00 o 
  -3  -7  10        0.80       -0.25      1.00 o 
  -2  -7  10        3.17        3.51      1.25 o 
  -1  -7  10        2.80        2.51      1.25 o 
   0  -7  10        4.76        4.65      1.75 o 
   1  -7  10        3.06        3.40      1.38 o 
   2  -7  10        2.59        4.22      1.38 o 
   3  -7  10        3.46        3.83      1.25 o 
  -5  -6  10        2.16        2.76      1.25 o 
  -4  -6  10       11.26        9.77      1.75 o 
  -3  -6  10       11.06       12.23      1.32 o 
  -2  -6  10        0.01       -0.25      1.00 o 
  -1  -6  10        1.30        2.01      0.89 o 
   0  -6  10       30.11       35.63      2.63 o 
   1  -6  10       12.94        7.97      1.25 o 
   2  -6  10        4.66        5.97      0.84 o 
   3  -6  10       30.40       29.70      1.95 o 
   4  -6  10        3.51        2.95      1.88 o 
   5  -6  10        4.75        3.90      1.20 o 
  -6  -5  10        0.13       -0.75      1.00 o 
  -5  -5  10        0.06        2.76      1.00 o 
  -4  -5  10        0.55        0.80      0.83 o 
  -3  -5  10       18.67       16.85      1.42 o 
  -2  -5  10        3.07        1.25      1.75 o 
  -1  -5  10        1.66        1.17      0.58 o 
   0  -5  10        0.11        0.13      0.64 o 
   1  -5  10       18.30       17.89      1.02 o 
   2  -5  10       38.07       39.75      2.03 o 
   3  -5  10       20.61       21.37      1.68 o 
   4  -5  10       29.41       25.68      2.38 o 
   5  -5  10        7.62        4.87      1.38 o 
   6  -5  10        8.06        5.30      1.10 o 
  -7  -4  10       10.76       11.44      1.20 o 
  -6  -4  10        0.00        2.26      1.00 o 
  -5  -4  10        2.88        4.23      0.81 o 
  -4  -4  10       12.98       12.22      1.05 o 
  -3  -4  10        3.38        2.86      0.76 o 
  -2  -4  10        3.28        2.19      0.60 o 
  -1  -4  10       12.15       10.14      0.87 o 
   0  -4  10       52.90       57.81      1.61 o 
   1  -4  10        6.91        3.86      0.63 o 
   2  -4  10        1.49        2.15      0.52 o 
   3  -4  10       21.55       21.13      1.30 o 
   4  -4  10       31.22       33.60      1.75 o 
   5  -4  10        0.73        0.00      0.83 o 
   6  -4  10        8.92        7.79      0.83 o 
   7  -4  10        0.50        0.79      0.73 o 
  -7  -3  10       12.83       13.83      1.32 o 
  -6  -3  10       12.08        9.98      1.11 o 
  -5  -3  10        6.86        7.90      1.51 o 
  -4  -3  10        3.74        2.12      0.66 o 
  -3  -3  10        5.38        6.25      0.76 o 
  -2  -3  10        1.39        1.44      0.53 o 
  -1  -3  10        1.44        0.30      0.52 o 
   0  -3  10       57.61       58.67      1.42 o 
   1  -3  10        1.90        1.12      0.48 o 
   2  -3  10        8.36        9.05      0.79 o 
   3  -3  10       21.09       23.27      1.63 o 
   4  -3  10        1.89        1.30      0.45 o 
   5  -3  10        5.69        6.62      0.76 o 
   6  -3  10        1.10        0.32      0.52 o 
   7  -3  10        1.01        2.01      0.61 o 
   8  -3  10        2.24        3.55      0.64 o 
  -7  -2  10       12.07       12.81      1.63 o 
  -6  -2  10        0.07        0.00      0.59 o 
  -5  -2  10       33.18       37.22      1.39 o 
  -4  -2  10        0.02       -0.06      0.54 o 
  -3  -2  10        3.86        4.14      0.57 o 
  -2  -2  10      116.45      113.82      3.00 o 
  -1  -2  10       12.86       13.18      0.81 o 
   0  -2  10        0.85        1.39      0.46 o 
   1  -2  10       27.52       26.61      0.93 o 
   2  -2  10       37.16       39.14      1.00 o 
   3  -2  10        0.21        0.42      0.41 o 
   4  -2  10       24.30       20.45      0.88 o 
   5  -2  10        0.56        0.54      0.42 o 
   6  -2  10        0.53        1.09      0.51 o 
   7  -2  10        3.95        3.45      0.55 o 
   8  -2  10        0.01        0.30      0.45 o 
   9  -2  10        1.39        2.10      1.14 o 
  -8  -1  10        0.23       -0.25      1.13 o 
  -7  -1  10        0.06        0.70      0.78 o 
  -6  -1  10        3.99        3.94      0.81 o 
  -5  -1  10        3.39        2.29      0.66 o 
  -4  -1  10        5.69        6.52      0.76 o 
  -3  -1  10       29.58       32.13      1.05 o 
  -2  -1  10        0.11       -0.40      0.40 o 
  -1  -1  10        1.43        0.56      0.43 o 
   0  -1  10       32.84       33.79      1.05 o 
   1  -1  10       69.17       70.45      1.43 o 
   2  -1  10        5.75        6.20      0.56 o 
   3  -1  10       11.49        9.77      0.61 o 
   4  -1  10        2.30        1.71      0.47 o 
   5  -1  10       10.26        9.61      0.67 o 
   6  -1  10       12.84       10.55      0.67 o 
   7  -1  10        3.30        5.10      0.57 o 
   8  -1  10        9.25        8.55      1.05 o 
   9  -1  10        0.03        1.05      0.96 o 
  -8   0  10        1.18        0.70      0.78 o 
  -7   0  10        2.51        1.09      0.78 o 
  -6   0  10       23.56       18.76      1.10 o 
  -5   0  10       17.44       14.50      1.01 o 
  -4   0  10       14.31       13.82      0.96 o 
  -3   0  10        0.83       -0.43      0.43 o 
  -2   0  10        1.07        1.40      0.45 o 
  -1   0  10       15.19       16.57      0.73 o 
   0   0  10       17.09       15.42      0.84 o 
   1   0  10       16.52       16.86      0.72 o 
   2   0  10       52.61       51.43      0.97 o 
   3   0  10        0.83       -0.35      0.35 o 
   4   0  10       95.01       88.74      1.51 o 
   5   0  10        2.83        3.02      0.43 o 
   6   0  10        5.59        5.83      0.58 o 
   7   0  10        0.32        1.07      0.62 o 
   8   0  10        0.40       -0.09      0.73 o 
   9   0  10        4.29        2.05      0.96 o 
  10   0  10        1.76        1.75      1.25 o 
  -8   1  10        0.12       -0.25      1.00 o 
  -7   1  10        0.02        0.72      0.78 o 
  -6   1  10        5.03        3.85      0.73 o 
  -5   1  10      197.90      187.60      3.08 o 
  -4   1  10        0.49        1.31      0.48 o 
  -3   1  10      129.35      130.23      2.00 o 
  -2   1  10        7.53        7.39      0.56 o 
  -1   1  10        8.30        7.25      0.59 o 
   0   1  10       13.40       12.98      0.71 o 
   1   1  10       26.58       26.96      0.90 o 
   2   1  10       10.10       10.50      0.57 o 
   3   1  10       53.48       55.56      1.15 o 
   4   1  10       71.29       67.93      1.26 o 
   5   1  10        0.23       -0.41      0.41 o 
   6   1  10       35.95       36.46      1.00 o 
   7   1  10       28.49       32.52      1.41 o 
   8   1  10        4.07        4.56      0.76 o 
   9   1  10        7.43        7.00      1.14 o 
  10   1  10        1.34        2.91      1.25 o 
  -8   2  10        0.49        0.25      1.00 o 
  -7   2  10        0.95        1.45      0.88 o 
  -6   2  10        0.44       -0.23      0.62 o 
  -5   2  10        0.62        0.71      0.66 o 
  -4   2  10       73.34       75.66      1.64 o 
  -3   2  10       47.65       46.88      1.22 o 
  -2   2  10        4.83        5.99      0.72 o 
  -1   2  10        3.00        1.52      0.50 o 
   0   2  10       13.62       14.42      1.12 o 
   1   2  10        0.09        0.06      0.28 o 
   2   2  10       35.62       36.72      0.98 o 
   3   2  10        0.04        0.43      0.40 o 
   4   2  10       45.82       45.02      1.08 o 
   5   2  10       88.44       85.80      1.47 o 
   6   2  10       24.96       22.55      1.20 o 
   7   2  10      108.29      110.72      2.38 o 
   8   2  10       33.02       32.43      1.32 o 
   9   2  10        0.12       -0.55      0.55 o 
  10   2  10        0.89        1.23      0.78 o 
  -7   3  10        4.37        6.55      1.14 o 
  -6   3  10       19.99       22.80      1.25 o 
  -5   3  10        6.27        6.46      1.17 o 
  -4   3  10       11.19       11.43      0.74 o 
  -3   3  10        1.58        1.24      0.53 o 
  -2   3  10        3.00        2.38      0.50 o 
  -1   3  10       56.94       58.04      1.32 o 
   0   3  10       92.26       89.85      1.48 o 
   1   3  10       62.94       56.82      1.03 o 
   2   3  10       17.97       17.35      0.73 o 
   3   3  10       86.56       82.88      1.59 o 
   4   3  10        0.19        0.14      0.33 o 
   5   3  10      196.57      203.97      2.64 o 
   6   3  10       12.41       13.39      0.99 o 
   7   3  10       17.08       18.73      1.09 o 
   8   3  10       69.22       66.10      1.79 o 
   9   3  10        9.70        9.32      1.11 o 
  10   3  10        0.92        0.95      0.83 o 
  -7   4  10        2.96        3.47      1.02 o 
  -6   4  10        0.01        0.69      0.69 o 
  -5   4  10        5.74        5.53      0.81 o 
  -4   4  10        8.49        8.13      0.74 o 
  -3   4  10        1.53        0.92      0.75 o 
  -2   4  10       30.91       28.04      1.11 o 
  -1   4  10       27.05       26.06      0.99 o 
   0   4  10        0.02        0.24      0.39 o 
   1   4  10       23.46       23.70      0.64 o 
   2   4  10       32.86       32.19      0.87 o 
   3   4  10       36.97       37.55      0.94 o 
   4   4  10       49.28       50.04      1.06 o 
   5   4  10       40.65       39.76      0.93 o 
   6   4  10       94.12       94.60      2.08 o 
   7   4  10       15.50       17.44      1.09 o 
   8   4  10       13.66       14.70      1.02 o 
   9   4  10        0.02        0.59      0.62 o 
  10   4  10        0.56        0.89      0.78 o 
  -7   5  10        3.12        4.09      1.02 o 
  -6   5  10        8.85       10.83      1.10 o 
  -5   5  10       12.85       14.73      1.32 o 
  -4   5  10        0.21        0.00      0.58 o 
  -3   5  10       32.41       30.23      1.42 o 
  -2   5  10        0.35        0.25      0.50 o 
  -1   5  10      239.75      220.63      3.05 o 
   0   5  10        0.01       -0.12      0.35 o 
   1   5  10       22.07       21.08      0.85 o 
   2   5  10        1.11        1.75      0.47 o 
   3   5  10        2.29        1.32      0.33 o 
   4   5  10      186.21      178.69      2.62 o 
   5   5  10       56.38       56.01      1.30 o 
   6   5  10        0.61        1.42      0.58 o 
   7   5  10        4.75        4.03      0.69 o 
   8   5  10       26.28       28.42      1.19 o 
   9   5  10        0.00        1.13      1.63 o 
  10   5  10        4.15        4.92      1.02 o 
  -6   6  10        0.17        0.07      0.96 o 
  -5   6  10       39.43       52.34      3.51 o 
  -4   6  10        1.74        1.09      0.58 o 
  -3   6  10        0.89        1.09      0.79 o 
  -2   6  10       27.70       21.51      1.41 o 
  -1   6  10       37.44       39.23      1.17 o 
   0   6  10       41.14       36.99      1.56 o 
   1   6  10        5.34        6.21      0.56 o 
   2   6  10        5.50        4.41      0.48 o 
   3   6  10        5.49        3.73      0.45 o 
   4   6  10        3.39        2.54      0.55 o 
   5   6  10        2.30        0.99      0.44 o 
   6   6  10       29.56       27.80      1.12 o 
   7   6  10        0.17        0.11      0.43 o 
   8   6  10       14.73       16.30      1.09 o 
   9   6  10        2.28        2.89      0.88 o 
  10   6  10        1.99        3.05      0.87 o 
  -5   7  10        3.61        1.80      0.96 o 
  -4   7  10       12.66       17.65      2.88 o 
  -3   7  10        4.27        2.75      0.69 o 
  -2   7  10       36.12       37.23      2.46 o 
  -1   7  10        0.50        0.33      0.67 o 
   0   7  10        0.88        1.66      0.62 o 
   1   7  10        0.78        0.74      0.68 o 
   2   7  10        1.37        2.05      0.60 o 
   3   7  10        0.39        0.33      0.36 o 
   4   7  10        6.21        6.25      0.57 o 
   5   7  10        1.03       -0.09      0.47 o 
   6   7  10        9.83        7.99      0.89 o 
   7   7  10       10.12       12.13      0.98 o 
   8   7  10        0.60        0.67      0.67 o 
   9   7  10        3.04        2.30      1.25 o 
  -4   8  10        9.80        8.77      1.14 o 
  -3   8  10        3.75        1.75      1.00 o 
  -2   8  10        0.06       -0.58      0.58 o 
  -1   8  10       38.53       38.33      3.51 o 
   0   8  10        3.94        3.26      0.89 o 
   1   8  10        0.18        0.71      0.46 o 
   2   8  10        2.89        2.69      0.53 o 
   3   8  10        3.87        3.78      0.71 o 
   4   8  10        0.65       -0.37      0.40 o 
   5   8  10        8.80        9.01      1.18 o 
   6   8  10        0.50        0.25      0.75 o 
   7   8  10        2.66        2.01      0.83 o 
   8   8  10        3.58        2.69      1.13 o 
   9   8  10        3.83        3.01      1.00 o 
  -3   9  10        0.64       -0.75      1.50 o 
  -2   9  10        0.27        1.09      0.96 o 
  -1   9  10       35.15       39.63      1.95 o 
   0   9  10       15.27       17.81      1.42 o 
   1   9  10        6.12        8.62      1.29 o 
   2   9  10        0.17        0.31      0.83 o 
   3   9  10        1.81        2.37      0.54 o 
   4   9  10        0.55       -0.11      0.72 o 
   5   9  10        1.88        2.13      0.62 o 
   6   9  10       13.01       14.29      1.75 o 
   7   9  10        1.11        1.90      0.83 o 
   8   9  10        0.41        0.75      0.75 o 
  -2  10  10        8.18        8.99      1.32 o 
  -1  10  10       15.70       14.33      1.42 o 
   0  10  10        0.92        0.88      0.89 o 
   1  10  10        7.68       10.13      1.24 o 
   2  10  10       16.65       20.66      2.10 o 
   3  10  10       10.84       13.40      1.50 o 
   4  10  10        3.57        6.77      0.83 o 
   5  10  10        0.07        1.75      1.25 o 
   6  10  10        3.16        3.76      1.25 o 
   7  10  10        4.80        7.77      1.50 o 
   1  11  10        0.01        0.07      0.96 o 
   2  11  10       13.88       18.29      1.44 o 
   3  11  10       13.27       14.06      1.20 o 
   4  11  10        0.10        0.22      0.64 o 
  -3  -6  11        0.49        0.88      0.89 o 
  -2  -6  11       16.83       13.50      1.50 o 
  -1  -6  11        3.41        2.53      1.13 o 
   0  -6  11       10.70        8.20      1.14 o 
   1  -6  11       12.84       13.74      1.32 o 
   2  -6  11        0.28       -0.36      1.25 o 
   3  -6  11        4.91        3.66      1.32 o 
  -4  -5  11        4.66        3.19      0.96 o 
  -3  -5  11        2.42        2.26      0.84 o 
  -2  -5  11        1.10        0.50      0.89 o 
  -1  -5  11        2.81        5.27      0.88 o 
   0  -5  11        0.05        0.84      0.78 o 
   1  -5  11        0.03       -0.05      0.88 o 
   2  -5  11        9.80        8.28      0.91 o 
   3  -5  11        9.71       13.78      3.13 o 
   4  -5  11        8.07        8.65      1.50 o 
   5  -5  11       13.10       13.90      4.26 o 
  -5  -4  11       13.12       14.77      1.32 o 
  -4  -4  11        3.27        0.97      0.76 o 
  -3  -4  11        1.76        0.33      0.69 o 
  -2  -4  11        0.90        1.95      0.62 o 
  -1  -4  11       20.02       19.32      1.10 o 
   0  -4  11        3.21        4.06      0.89 o 
   1  -4  11       13.58       15.19      1.59 o 
   2  -4  11        2.09        2.48      1.63 o 
   3  -4  11        5.96        6.05      1.63 o 
   4  -4  11       18.79       20.30      2.01 o 
   5  -4  11        0.41        0.09      1.50 o 
   6  -4  11       13.32       18.30      2.01 o 
  -6  -3  11       12.17       10.67      1.24 o 
  -5  -3  11        9.79        7.08      1.13 o 
  -4  -3  11        0.33       -0.38      0.64 o 
  -3  -3  11        0.88        0.06      0.64 o 
  -2  -3  11       13.72       13.60      0.96 o 
  -1  -3  11       61.96       58.13      1.64 o 
   0  -3  11        2.16        1.83      0.90 o 
   1  -3  11        0.41       -0.34      0.50 o 
   2  -3  11        0.10        0.54      0.70 o 
   3  -3  11       12.30       14.67      1.32 o 
   4  -3  11        0.98        0.50      0.83 o 
   5  -3  11        4.92        6.13      0.87 o 
   6  -3  11        1.36        0.38      0.63 o 
   7  -3  11        0.15        0.34      0.71 o 
  -6  -2  11       33.67       33.86      1.75 o 
  -5  -2  11       17.22       15.25      1.59 o 
  -4  -2  11        8.83        8.38      0.91 o 
  -3  -2  11       30.32       31.99      1.66 o 
  -2  -2  11       46.94       48.25      1.54 o 
  -1  -2  11        0.41        0.25      0.71 o 
   0  -2  11        8.05        9.54      1.45 o 
   1  -2  11        4.52        4.10      0.61 o 
   2  -2  11        4.75        4.63      0.65 o 
   3  -2  11        0.06        0.11      0.53 o 
   4  -2  11        6.40        5.13      0.66 o 
   5  -2  11       16.94       19.78      1.05 o 
   6  -2  11        1.39        2.03      0.63 o 
   7  -2  11       28.80       34.98      1.31 o 
   8  -2  11        0.55        0.81      0.61 o 
  -7  -1  11        0.02        0.95      0.88 o 
  -6  -1  11        5.30        7.32      1.14 o 
  -5  -1  11       40.77       43.21      2.15 o 
  -4  -1  11        0.57        0.38      0.64 o 
  -3  -1  11       30.43       33.01      1.19 o 
  -2  -1  11       13.57       14.30      0.96 o 
  -1  -1  11      108.65      120.32      2.48 o 
   0  -1  11       42.13       42.89      1.22 o 
   1  -1  11        1.64        1.36      0.80 o 
   2  -1  11       23.03       23.33      1.12 o 
   3  -1  11        3.96        3.48      0.52 o 
   4  -1  11       11.14       10.52      0.80 o 
   5  -1  11        3.19        3.37      0.63 o 
   6  -1  11        1.48        1.06      0.50 o 
   7  -1  11       12.30       10.19      0.74 o 
   8  -1  11       19.39       18.94      1.68 o 
   9  -1  11        6.61        6.02      1.75 o 
  -7   0  11        0.01        0.70      1.50 o 
  -6   0  11        0.24       -0.19      0.75 o 
  -5   0  11        1.05        1.33      0.67 o 
  -4   0  11       82.18       75.61      2.05 o 
  -3   0  11        0.04       -0.15      0.48 o 
  -2   0  11        8.90        8.17      0.81 o 
  -1   0  11       70.63       73.95      1.59 o 
   0   0  11       19.34       19.01      0.89 o 
   1   0  11       10.29       10.91      0.76 o 
   2   0  11        3.58        2.34      0.55 o 
   3   0  11       11.86       11.37      0.68 o 
   4   0  11       30.05       29.90      0.97 o 
   5   0  11        7.18        6.38      0.56 o 
   6   0  11       42.83       37.52      1.04 o 
   7   0  11        7.10        6.37      0.57 o 
   8   0  11       10.87       10.00      1.32 o 
   9   0  11        1.04        0.64      0.96 o 
  -7   1  11        1.26        1.71      0.87 o 
  -6   1  11        2.71        2.11      0.83 o 
  -5   1  11        0.50        0.40      0.66 o 
  -4   1  11        1.90        3.76      0.61 o 
  -3   1  11      105.41      104.37      2.16 o 
  -2   1  11        3.11        2.10      0.53 o 
  -1   1  11       46.89       51.96      1.29 o 
   0   1  11       26.56       28.28      1.11 o 
   1   1  11        2.58        1.90      0.48 o 
   2   1  11        6.78        6.12      0.60 o 
   3   1  11       13.20       12.51      0.78 o 
   4   1  11       17.42       16.54      0.80 o 
   5   1  11       14.85       15.24      0.70 o 
   6   1  11       19.73       21.16      0.98 o 
   7   1  11        5.48        6.72      0.84 o 
   8   1  11        0.43       -0.17      0.72 o 
   9   1  11        0.69        1.46      0.96 o 
  -7   2  11        0.60        0.35      0.83 o 
  -6   2  11        3.26        3.43      0.81 o 
  -5   2  11        5.12        5.14      0.81 o 
  -4   2  11        1.69        0.68      0.49 o 
  -3   2  11        3.45        2.74      0.66 o 
  -2   2  11       49.37       49.97      1.53 o 
  -1   2  11      171.85      168.69      2.45 o 
   0   2  11      101.39      103.08      1.78 o 
   1   2  11        1.67        2.21      0.56 o 
   2   2  11       25.34       25.87      0.94 o 
   3   2  11        2.64        3.47      0.55 o 
   4   2  11       46.01       44.80      1.17 o 
   5   2  11       11.16       11.49      0.63 o 
   6   2  11        3.78        4.66      1.45 o 
   7   2  11        0.01        1.93      0.66 o 
   8   2  11        0.11       -0.63      0.68 o 
   9   2  11       16.27       14.57      1.50 o 
  -6   3  11        4.18        3.91      0.84 o 
  -5   3  11        9.80        7.53      0.96 o 
  -4   3  11        6.40        7.35      1.73 o 
  -3   3  11       16.72       14.78      0.96 o 
  -2   3  11       18.35       17.30      0.93 o 
  -1   3  11      194.38      193.10      2.71 o 
   0   3  11      152.38      147.65      2.71 o 
   1   3  11       48.35       47.20      1.23 o 
   2   3  11        2.24        1.13      0.47 o 
   3   3  11       11.04       11.01      0.70 o 
   4   3  11       60.23       60.29      1.25 o 
   5   3  11        3.52        4.25      0.54 o 
   6   3  11        0.47        0.39      0.62 o 
   7   3  11        3.12        2.57      1.40 o 
   8   3  11        2.58        2.60      0.79 o 
   9   3  11        6.00        5.81      1.02 o 
  10   3  11        6.78        9.02      1.50 o 
  -6   4  11        1.72        1.53      1.63 o 
  -5   4  11        0.56       -0.08      0.78 o 
  -4   4  11        4.44        4.90      1.51 o 
  -3   4  11       17.19       15.29      1.24 o 
  -2   4  11        5.70        5.87      0.68 o 
  -1   4  11        8.49        9.43      0.74 o 
   0   4  11      115.56      113.41      1.91 o 
   1   4  11        3.58        2.27      0.41 o 
   2   4  11       30.62       34.33      0.91 o 
   3   4  11      193.55      184.75      2.61 o 
   4   4  11       14.40       14.40      0.98 o 
   5   4  11       21.82       23.70      1.21 o 
   6   4  11       29.33       29.35      1.34 o 
   7   4  11       38.69       42.13      1.49 o 
   8   4  11        2.53        2.93      0.76 o 
   9   4  11        0.95       -0.17      0.78 o 
  -6   5  11        1.88        0.66      0.96 o 
  -5   5  11        2.75        2.62      0.96 o 
  -4   5  11        0.17        0.17      0.58 o 
  -3   5  11        3.00        0.63      0.71 o 
  -2   5  11        1.57        1.29      0.55 o 
  -1   5  11       24.96       23.88      1.02 o 
   0   5  11       50.85       51.98      2.09 o 
   1   5  11       38.44       34.88      0.98 o 
   2   5  11        0.22        0.19      0.37 o 
   3   5  11        5.08        3.73      0.45 o 
   4   5  11       72.76       71.87      1.18 o 
   5   5  11       27.20       25.37      0.90 o 
   6   5  11       40.66       38.11      1.84 o 
   7   5  11       20.39       21.10      1.26 o 
   8   5  11       24.86       24.26      1.62 o 
   9   5  11        0.13       -0.56      1.25 o 
  -5   6  11       28.19       40.99      1.95 o 
  -4   6  11        1.32        2.51      0.89 o 
  -3   6  11       16.36       18.96      1.32 o 
  -2   6  11        6.08        4.92      0.68 o 
  -1   6  11       14.40       14.95      0.87 o 
   0   6  11        3.37        2.92      0.72 o 
   1   6  11       11.20       11.45      0.78 o 
   2   6  11        7.67        8.67      0.83 o 
   3   6  11       53.05       49.70      1.25 o 
   4   6  11       28.39       27.36      0.70 o 
   5   6  11        0.96        0.78      0.42 o 
   6   6  11       13.35       14.67      0.84 o 
   7   6  11        6.09        5.61      1.19 o 
   8   6  11        0.23        0.72      0.88 o 
   9   6  11        3.57        5.86      1.02 o 
  -4   7  11        1.70        0.50      2.01 o 
  -3   7  11        5.00        1.38      0.89 o 
  -2   7  11        3.12        3.65      0.69 o 
  -1   7  11       15.61       12.67      1.24 o 
   0   7  11        1.52        0.81      0.78 o 
   1   7  11        4.79        5.60      0.81 o 
   2   7  11       23.20       24.09      1.47 o 
   3   7  11        0.50        0.63      0.58 o 
   4   7  11       45.63       45.53      1.77 o 
   5   7  11        0.34       -0.20      0.52 o 
   6   7  11       16.97       19.17      1.16 o 
   7   7  11        3.00        3.33      0.83 o 
   8   7  11        0.25        1.70      0.83 o 
   9   7  11        2.80        1.85      0.87 o 
  -3   8  11        0.13        0.75      0.89 o 
  -2   8  11        2.08        3.13      1.06 o 
  -1   8  11        2.76        1.98      1.63 o 
   0   8  11        4.21        6.27      1.06 o 
   1   8  11        7.68        8.54      1.14 o 
   2   8  11       45.86       49.18      1.34 o 
   3   8  11        1.84        2.50      0.57 o 
   4   8  11        4.55        5.59      0.67 o 
   5   8  11        2.16        3.12      0.98 o 
   6   8  11        4.09        4.87      1.13 o 
   7   8  11        0.49        1.45      0.83 o 
   8   8  11        0.64        0.42      0.67 o 
  -2   9  11        6.73        4.45      1.14 o 
  -1   9  11        0.37        1.23      0.96 o 
   0   9  11        0.02        0.38      0.89 o 
   1   9  11       12.38       11.73      1.32 o 
   2   9  11        0.51        0.28      0.64 o 
   3   9  11        5.44        4.68      0.79 o 
   4   9  11        6.55        4.93      0.73 o 
   5   9  11        3.49        2.51      1.25 o 
   6   9  11        2.52        4.51      1.25 o 
   7   9  11        7.65        9.18      1.25 o 
   0  10  11        0.07        2.13      2.26 o 
   1  10  11        1.26        1.62      0.96 o 
   2  10  11        0.01       -0.38      0.88 o 
   3  10  11        0.18        0.45      0.78 o 
   4  10  11        0.85        1.16      0.64 o 
   5  10  11        0.06        0.00      1.00 o 
  -2  -5  12        0.05       -0.50      1.50 o 
  -1  -5  12        0.81        0.88      0.89 o 
   0  -5  12       20.93       18.59      3.13 o 
   1  -5  12        0.21        0.70      1.00 o 
   2  -5  12        0.68        1.09      0.96 o 
   3  -5  12        3.99        7.65      1.42 o 
  -4  -4  12        9.75       10.53      2.01 o 
  -3  -4  12        1.44       -0.50      1.25 o 
  -2  -4  12        7.40        6.85      1.06 o 
  -1  -4  12        0.29       -0.78      0.78 o 
   0  -4  12        7.03       11.53      1.38 o 
   1  -4  12        2.54        2.33      0.84 o 
   2  -4  12       15.28       19.77      1.75 o 
   3  -4  12        5.44        5.03      2.13 o 
   4  -4  12        3.89        4.69      1.20 o 
   5  -4  12        4.27        5.54      1.25 o 
  -4  -3  12        2.34        2.44      0.96 o 
  -3  -3  12        8.57       11.22      1.24 o 
  -2  -3  12        0.58        0.82      0.62 o 
  -1  -3  12        0.11       -0.78      0.78 o 
   0  -3  12        0.15       -0.38      1.50 o 
   1  -3  12        0.43        0.28      0.69 o 
   2  -3  12       13.28       15.37      1.50 o 
   3  -3  12       12.28       11.82      1.38 o 
   4  -3  12        1.83        1.38      1.02 o 
   5  -3  12        0.02       -0.87      0.87 o 
   6  -3  12        1.55        2.10      0.96 o 
  -5  -2  12        3.06        2.57      0.96 o 
  -4  -2  12        2.75        0.31      0.78 o 
  -3  -2  12        5.73        6.57      1.63 o 
  -2  -2  12        5.79        5.39      0.80 o 
  -1  -2  12       23.21       24.73      1.75 o 
   0  -2  12        1.04        0.93      0.61 o 
   1  -2  12        2.64        2.44      0.69 o 
   2  -2  12        4.95        6.13      1.14 o 
   3  -2  12       20.24       20.19      1.63 o 
   4  -2  12        2.85        1.39      0.69 o 
   5  -2  12        0.03       -0.02      0.66 o 
   6  -2  12        3.97        3.22      0.88 o 
   7  -2  12        2.38        2.48      0.75 o 
  -5  -1  12       15.55       10.07      1.75 o 
  -4  -1  12        0.61        1.00      1.25 o 
  -3  -1  12        0.00       -0.62      0.62 o 
  -2  -1  12        2.68        3.59      1.02 o 
  -1  -1  12        6.71        8.13      1.03 o 
   0  -1  12       10.93       10.16      0.79 o 
   1  -1  12        3.94        3.55      0.61 o 
   2  -1  12        3.49        2.04      1.01 o 
   3  -1  12       30.88       33.71      2.21 o 
   4  -1  12        2.70        2.76      0.63 o 
   5  -1  12        1.62        0.18      0.61 o 
   6  -1  12        1.23        2.58      0.69 o 
   7  -1  12        3.81        3.11      0.73 o 
  -6   0  12        4.61        2.80      1.25 o 
  -5   0  12       10.91       11.57      1.49 o 
  -4   0  12       61.48       57.82      5.64 o 
  -3   0  12        0.01        0.66      0.73 o 
  -2   0  12        0.33        0.00      1.25 o 
  -1   0  12       17.36       22.18      1.17 o 
   0   0  12        0.33        0.14      0.50 o 
   1   0  12        3.16        1.75      0.72 o 
   2   0  12       14.47       14.08      1.01 o 
   3   0  12        4.01        5.32      1.05 o 
   4   0  12       20.04       18.27      1.05 o 
   5   0  12        8.65        7.06      0.79 o 
   6   0  12       10.36       11.05      0.83 o 
   7   0  12       10.99       12.69      1.22 o 
   8   0  12        4.26        1.63      1.06 o 
  -6   1  12        0.07       -0.63      2.38 o 
  -5   1  12        4.49        2.16      0.96 o 
  -4   1  12        4.00        2.91      1.25 o 
  -3   1  12       12.44       15.02      1.30 o 
  -2   1  12        0.23        0.50      0.71 o 
  -1   1  12       10.14        9.71      0.79 o 
   0   1  12        0.02       -0.36      0.48 o 
   1   1  12        0.01        0.64      0.68 o 
   2   1  12        1.42        0.77      0.62 o 
   3   1  12       20.76       21.51      1.45 o 
   4   1  12        0.02       -0.13      0.50 o 
   5   1  12       24.48       23.88      1.06 o 
   6   1  12       25.37       24.88      1.06 o 
   7   1  12        5.23        5.37      1.14 o 
   8   1  12       21.23       17.02      1.68 o 
  -6   2  12        0.03        0.75      1.50 o 
  -5   2  12       10.82        8.60      1.50 o 
  -4   2  12        2.62        3.46      0.66 o 
  -3   2  12        0.02       -0.25      0.59 o 
  -2   2  12       16.43       15.54      1.02 o 
  -1   2  12       34.16       32.18      1.19 o 
   0   2  12       46.39       47.40      1.32 o 
   1   2  12        4.44        4.96      0.81 o 
   2   2  12       25.09       27.27      1.12 o 
   3   2  12        1.26        1.97      0.76 o 
   4   2  12        6.56        7.80      1.07 o 
   5   2  12        3.73        4.76      0.60 o 
   6   2  12       35.36       34.28      1.47 o 
   7   2  12       15.44       15.40      1.20 o 
   8   2  12       18.69       19.57      1.75 o 
   9   2  12       11.94       14.04      2.01 o 
  -5   3  12       14.09       15.21      1.42 o 
  -4   3  12        0.04       -0.30      0.62 o 
  -3   3  12        0.20        0.13      0.71 o 
  -2   3  12        0.19       -0.27      0.62 o 
  -1   3  12       40.63       40.81      1.27 o 
   0   3  12       16.44       19.37      0.94 o 
   1   3  12        0.99        0.88      0.62 o 
   2   3  12        0.85        0.80      0.51 o 
   3   3  12       11.63       12.73      0.83 o 
   4   3  12       61.15       65.80      1.42 o 
   5   3  12       11.85       11.00      0.80 o 
   6   3  12        2.54        2.37      0.76 o 
   7   3  12       27.49       30.33      1.58 o 
   8   3  12       12.14       14.29      1.57 o 
   9   3  12        8.77       10.28      1.75 o 
  -5   4  12        7.92        8.89      1.32 o 
  -4   4  12       18.83       19.39      1.14 o 
  -3   4  12        3.87        2.38      0.89 o 
  -2   4  12       14.03       12.82      1.04 o 
  -1   4  12        7.09        6.22      0.71 o 
   0   4  12       59.21       56.54      2.34 o 
   1   4  12       11.77        9.00      1.07 o 
   2   4  12       13.35       17.04      1.00 o 
   3   4  12       33.83       34.48      1.33 o 
   4   4  12       18.19       18.03      0.87 o 
   5   4  12      127.98      128.37      2.31 o 
   6   4  12       54.29       50.37      1.67 o 
   7   4  12        5.32        4.90      1.02 o 
   8   4  12        0.74        1.00      0.89 o 
   9   4  12       10.72       13.53      1.75 o 
  -4   5  12       36.60       43.12      1.85 o 
  -3   5  12        0.00       -0.63      0.71 o 
  -2   5  12        0.01       -0.67      0.67 o 
  -1   5  12        0.15       -0.58      0.58 o 
   0   5  12        0.08       -0.33      0.78 o 
   1   5  12        0.15        0.58      0.78 o 
   2   5  12        0.01       -0.22      0.43 o 
   3   5  12        1.61        1.42      0.55 o 
   4   5  12        5.29        5.38      0.58 o 
   5   5  12       56.88       64.63      1.64 o 
   6   5  12       13.51       14.76      1.20 o 
   7   5  12       35.31       29.91      1.85 o 
   8   5  12        0.61       -0.25      0.78 o 
  -4   6  12        9.13       10.76      1.50 o 
  -3   6  12        2.44        4.92      1.06 o 
  -2   6  12        9.16        9.58      1.05 o 
  -1   6  12        6.39        7.97      1.14 o 
   0   6  12        2.31        2.76      0.89 o 
   1   6  12        8.76        9.88      2.38 o 
   2   6  12        0.67        0.40      0.50 o 
   3   6  12       25.10       22.17      1.12 o 
   4   6  12       22.30       19.50      0.96 o 
   5   6  12       11.93       14.10      0.71 o 
   6   6  12        1.50        1.24      0.53 o 
   7   6  12       15.96       19.58      1.90 o 
   8   6  12        0.12       -0.36      0.78 o 
  -3   7  12       25.70       24.13      1.60 o 
  -2   7  12       15.42       16.72      1.50 o 
  -1   7  12        0.18       -0.38      0.89 o 
   0   7  12        0.30        0.75      0.89 o 
   1   7  12        3.57        6.07      0.96 o 
   2   7  12        0.08        0.54      0.54 o 
   3   7  12        0.19        0.21      0.54 o 
   4   7  12        0.01       -0.43      0.43 o 
   5   7  12        0.78        0.48      0.50 o 
   6   7  12        4.99        9.03      1.50 o 
   7   7  12        3.07        3.38      1.02 o 
  -2   8  12       22.93       19.30      2.01 o 
  -1   8  12        0.64        0.48      1.63 o 
   0   8  12        0.98        1.16      1.00 o 
   1   8  12        3.95        4.22      1.75 o 
   2   8  12        0.22        0.50      0.71 o 
   3   8  12        2.59        3.50      0.69 o 
   4   8  12        0.05        0.32      0.60 o 
   5   8  12        0.09        1.75      1.00 o 
   6   8  12        1.54        3.01      1.25 o 
   7   8  12       12.94       13.55      1.44 o 
   0   9  12        3.68        6.24      1.38 o 
   1   9  12        0.70        1.44      0.96 o 
   2   9  12        0.24        0.00      1.00 o 
   3   9  12        1.81        3.09      0.78 o 
   4   9  12        0.06        0.75      0.75 o 
   5   9  12        1.31        2.01      1.25 o 
   0  -4  13        0.57       -0.78      0.78 o 
   1  -4  13        0.43        0.50      1.50 o 
  -2  -3  13        0.47       -0.25      1.25 o 
  -1  -3  13        9.69       10.77      1.24 o 
   0  -3  13        0.02       -1.09      1.50 o 
   1  -3  13        0.00        1.79      1.14 o 
   2  -3  13        0.32       -0.36      1.38 o 
   3  -3  13        0.47       -0.40      1.02 o 
   4  -3  13        0.33       -0.84      2.51 o 
  -3  -2  13        3.84        2.42      0.96 o 
  -2  -2  13        5.60        4.85      0.96 o 
  -1  -2  13        2.63        2.13      0.89 o 
   0  -2  13       12.81       14.70      1.20 o 
   1  -2  13        2.38        2.13      1.06 o 
   2  -2  13       11.32        9.77      1.88 o 
   3  -2  13        0.13        0.13      1.02 o 
   4  -2  13        3.51        3.78      1.06 o 
   5  -2  13        0.60        0.75      1.00 o 
  -4  -1  13       16.43       14.48      2.51 o 
  -3  -1  13       10.94        7.67      1.75 o 
  -2  -1  13       32.66       33.63      1.60 o 
  -1  -1  13        0.02       -0.19      0.78 o 
   0  -1  13       32.54       31.89      1.36 o 
   1  -1  13        2.57        3.36      1.63 o 
   2  -1  13        0.02       -0.21      0.96 o 
   3  -1  13        2.59        1.86      0.76 o 
   4  -1  13        0.01        0.43      0.71 o 
   5  -1  13        5.94        4.21      0.84 o 
   6  -1  13        4.52        3.80      0.82 o 
  -4   0  13       13.49       14.80      1.42 o 
  -3   0  13       11.98       13.15      1.33 o 
  -2   0  13      130.43      131.90      6.39 o 
  -1   0  13       45.28       49.83      1.85 o 
   0   0  13        5.56        5.63      0.84 o 
   1   0  13        0.85        2.14      1.25 o 
   2   0  13        6.14        7.24      1.14 o 
   3   0  13        0.96       -0.53      0.64 o 
   4   0  13        4.24        4.62      0.84 o 
   5   0  13       15.97       16.16      1.05 o 
   6   0  13        0.20        0.50      0.61 o 
   7   0  13       16.20       17.42      1.02 o 
  -4   1  13        0.56       -0.89      0.89 o 
  -3   1  13       10.66       10.71      1.14 o 
  -2   1  13       16.62       16.16      2.13 o 
  -1   1  13       54.50       57.42      1.89 o 
   0   1  13       15.38       13.26      0.99 o 
   1   1  13        6.62        7.96      2.63 o 
   2   1  13        0.31        0.95      0.83 o 
   3   1  13        0.00       -0.10      1.75 o 
   4   1  13        2.71        2.11      0.63 o 
   5   1  13        3.96        5.23      0.86 o 
   6   1  13        0.88        0.32      0.57 o 
   7   1  13        9.04       10.91      2.38 o 
  -4   2  13        2.43        0.75      0.89 o 
  -3   2  13        3.17        2.76      1.00 o 
  -2   2  13        0.16        0.08      0.78 o 
  -1   2  13       20.17       19.79      1.71 o 
   0   2  13       14.78       14.71      1.42 o 
   1   2  13       42.04       43.49      1.95 o 
   2   2  13        6.32        6.36      1.50 o 
   3   2  13        7.29        8.83      0.96 o 
   4   2  13        1.77        1.87      0.61 o 
   5   2  13        0.08        0.39      0.54 o 
   6   2  13        0.43        0.54      0.59 o 
   7   2  13        6.37        8.36      1.32 o 
  -4   3  13        0.16        0.75      0.89 o 
  -3   3  13        0.16        0.75      0.89 o 
  -2   3  13       14.13       12.20      2.13 o 
  -1   3  13        3.00        4.41      0.81 o 
   0   3  13        2.56       -0.13      0.89 o 
   1   3  13       29.17       33.75      1.95 o 
   2   3  13        4.38        7.51      1.63 o 
   3   3  13        5.71        8.18      0.98 o 
   4   3  13       48.32       46.46      1.57 o 
   5   3  13        0.00       -0.11      0.52 o 
   6   3  13        0.64       -0.02      0.64 o 
   7   3  13        0.11       -0.38      1.13 o 
  -4   4  13        3.55        4.87      1.50 o 
  -3   4  13        0.34        0.13      0.89 o 
  -2   4  13        2.39        1.25      1.25 o 
  -1   4  13       14.21       13.44      1.42 o 
   0   4  13       46.03       42.11      1.95 o 
   1   4  13        1.52        0.75      0.89 o 
   2   4  13       17.06       15.85      1.32 o 
   3   4  13       23.33       25.93      2.06 o 
   4   4  13        7.27        7.30      0.88 o 
   5   4  13        3.93        4.30      0.95 o 
   6   4  13        4.48        3.14      1.50 o 
   7   4  13        5.32        4.66      1.25 o 
  -3   5  13        0.10        0.25      0.89 o 
  -2   5  13        2.08        1.68      0.84 o 
  -1   5  13        1.58        0.88      0.89 o 
   0   5  13        1.65       -0.50      0.89 o 
   1   5  13        8.49        7.99      1.14 o 
   2   5  13       10.04       11.11      1.20 o 
   3   5  13        0.29        0.90      0.57 o 
   4   5  13       59.58       65.39      1.60 o 
   5   5  13        2.98        1.54      0.52 o 
   6   5  13        3.88        4.47      1.14 o 
   7   5  13        4.01        6.38      1.38 o 
  -2   6  13        0.14       -0.63      0.89 o 
  -1   6  13        0.06        0.88      0.89 o 
   0   6  13        0.06       -0.61      0.78 o 
   1   6  13        0.08        0.15      0.83 o 
   2   6  13        4.22        5.98      1.14 o 
   3   6  13        4.28        4.31      0.76 o 
   4   6  13        6.00        5.35      0.79 o 
   5   6  13        0.38        0.39      0.57 o 
   6   6  13       12.59       14.94      1.42 o 
   7   6  13        0.40        1.24      0.76 o 
  -1   7  13        5.31        6.70      1.24 o 
   0   7  13        9.25        8.94      2.13 o 
   1   7  13        2.58        2.16      0.96 o 
   2   7  13        0.22       -0.50      1.00 o 
   3   7  13        5.16        4.49      0.94 o 
   4   7  13        0.06       -0.43      0.60 o 
   5   7  13        0.02       -0.75      1.00 o 
   6   7  13       14.16       11.78      1.75 o 
   1   8  13       14.25       17.84      1.88 o 
   2   8  13       16.11       22.31      2.01 o 
   3   8  13        3.84        6.31      0.96 o 
   4   8  13        1.54        0.75      0.71 o 
   5   8  13        0.59       -0.50      1.25 o 
   1  -2  14        1.80        1.00      1.50 o 
  -1  -1  14        0.77        1.25      1.38 o 
   0  -1  14        1.20        1.38      1.06 o 
   1  -1  14        4.27        3.51      1.24 o 
   2  -1  14        7.97        6.13      1.32 o 
   3  -1  14        0.39       -0.25      1.50 o 
   4  -1  14        2.62        0.50      1.75 o 
  -2   0  14        7.99        8.24      1.14 o 
  -1   0  14        0.35        1.38      0.89 o 
   0   0  14        9.89       10.05      1.42 o 
   1   0  14        5.17        4.76      1.24 o 
   2   0  14        0.11        0.90      0.84 o 
   3   0  14        5.03        5.16      0.99 o 
   4   0  14        9.83       11.04      1.18 o 
   5   0  14        1.09        0.00      1.50 o 
  -2   1  14        3.65        4.54      1.06 o 
  -1   1  14        0.00        0.75      0.89 o 
   0   1  14       28.05       30.75      1.85 o 
   1   1  14       20.17       20.62      1.68 o 
   2   1  14        4.16        5.78      1.20 o 
   3   1  14       11.62       11.76      1.16 o 
   4   1  14        5.01        4.28      1.14 o 
   5   1  14        2.18        2.96      0.84 o 
  -2   2  14        7.02        8.41      1.06 o 
  -1   2  14        1.07        1.05      0.81 o 
   0   2  14       22.42       24.73      2.01 o 
   1   2  14       31.01       34.78      2.03 o 
   2   2  14        5.50        6.85      1.20 o 
   3   2  14        0.04       -0.40      1.38 o 
   4   2  14        0.08       -0.03      0.69 o 
   5   2  14        2.65        1.15      0.73 o 
   6   2  14        0.48       -0.34      0.96 o 
  -2   3  14        8.77        9.92      1.14 o 
  -1   3  14        6.07        5.48      1.14 o 
   0   3  14        0.01        0.27      1.13 o 
   1   3  14       15.04       17.56      1.60 o 
   2   3  14        3.85        4.36      1.50 o 
   3   3  14       14.40       18.33      1.57 o 
   4   3  14       23.82       26.52      2.29 o 
   5   3  14        0.19       -0.53      0.69 o 
   6   3  14       14.04       12.88      0.97 o 
  -2   4  14        0.51        0.00      0.89 o 
  -1   4  14        3.15        4.64      1.24 o 
   0   4  14       12.49       14.88      1.50 o 
   1   4  14        1.05        1.18      0.96 o 
   2   4  14        1.32        2.30      1.25 o 
   3   4  14        2.54        5.01      1.25 o 
   4   4  14        0.24       -0.45      1.63 o 
   5   4  14       20.51       22.26      1.27 o 
   6   4  14       17.22       21.05      2.51 o 
  -1   5  14       24.86       28.05      1.85 o 
   0   5  14        7.69        6.67      1.24 o 
   1   5  14        2.31        4.94      1.63 o 
   2   5  14        7.91       11.12      1.32 o 
   3   5  14        0.12        0.44      0.66 o 
   4   5  14        3.08        5.63      1.21 o 
   5   5  14        7.91        7.53      0.88 o 
   0   6  14        5.53        5.69      1.88 o 
   1   6  14        0.75        1.16      1.00 o 
   2   6  14        2.02        1.50      0.96 o 
   3   6  14        1.53        0.47      0.78 o 
   4   6  14       13.05       17.18      1.38 o 
                                                 
